# Supplementary material for: TGMS in Rapeseed (Brassica napus) Resulted in Aberrant Transcriptional Regulation, Asynchronous Microsporocyte Meiosis, Defective Tapetum, and Fused Sexine
Source: Front Plant Sci. 2017 Jul 20;8:1268. doi: 10.3389/fpls.2017.01268 (PMC5517502; doi:10.3389/fpls.2017.01268)
Supplement: Dataset S1 — Differentially expressed transcripts (DETs) between SP2S and SP2F. A total of 465 DETs, including 303 up-regulated and 162 down-regulated in SP2S were listed in this dataset. DETs were selected with false discovery rate (FDR) ≤ 0.05 and fold change ≥2. Count number, RPKM value, fold change, gene sequence, GO terms, KEGG pathway, and Blast hits are shown. [file DataSheet1.XLS]

## Sheet: Sheet1
Accession	mean_count_S	mean_count_F	mean_rpkm_S	mean_rpkm_F	log2fold_change	regulation	FDR	GO	KEGG	KO assignment	sequence	BLAST hit	More hits		Arabidopsis gene	Protein function in Uniprot database
comp74199_c0_seq1	0	10.33	0	5.8	-inf	down	0.00850045	NA	NA		TTACAACATTCCCATTCGTCTTCACGTTCTCGTCACTCAAATCTAGCTTTGCCTTGAGCTTCACGTTAAAAGGCTGAGGCTGCTGCTGCCATACAGAGGAGGAAGACCCGAATGGTTTTGGATCGACCCTTAATGTCTTCACGTTCTCGTCACCATATCCATCCGGCTTTGCCTTGGGCTTCACGCTCTCTTCTCTACAGGGCTGAGGCTGCCATACAGAGGAA	Brassica napus protein POLLENLESS 3-LIKE 2-like (LOC106352295), transcript variant X1, mRNA 409 409 100% 1e-110 99% XM_013791953.1			At3g51280	MS5 family. Probably involved in the regulation of cell division.
comp80937_c0_seq1	0	9.67	0	2.19	-inf	down	0.0118807	NA	NA		ACTTGTCAGAATCTTTGTAGGCCAACCATAACAAAAATAATCTTTGTTGATACATATTTTATGTATTAATATTTCCTATGGTGCTAATTAATTGGGCTTAAAGACGGACAAGGCATCAGTGCTTGGGGGCACAATAAAGTACCTGAAACATTTGCAAGATAGAGTTAGGTTTCTTGAGGAGCAAGCCAGTCAGAGAACCATTGAGTCAGTAGTGTATTTGAACAAGTCGAGGCTCTCGGTTGCGGATACAGAGCTAGAATGTATTGCGTTGCCCGAGATCGAAGCTAGATCGTCTGGTGTAAATGTTCTGATAAGAGTTCACTGTGAAAGAAGGAAGGGGGTTGTTGAGATCACTATGGCTGAAATTGAAAAGCTTAAACTGACCGTGATAAACAGCAG…	Brassica rapa transcription factor bHLH25-like (LOC103860395), mRNA 762 762 81% 0.0 98% XM_009137993.1			bHLH25	bHLH 25 was specifically expressed in flowers and induced by ethylene (ACC) and jasmonic acid (JA) treatments. Arabidopsis bHLH25 and bHLH27 transcription factors contribute to susceptibility to the cyst nematode Heterodera schachtii.
comp14322_c0_seq1	0	20	0	1.9	-inf	down	4.08673e-06	NA	NA		GGCAATTCTTATTTTTTGTCTTTGATTCCGGCTACAAATTGGTTACAACAGTATAACTGTTTTATCCTAATTCAAAGTTCAAACAACATATTCTTATTTCATAACAATAGCCTTTGATTCTGTTCGTTGGGACTATCTCCTTGCCTGTCTCAAATCCCTTAACCTCCCCACTGACTATGTCCAATGGCTCCACTCCTGTTACTCATCACCTTCCTTCTCTGTGGGCATCAATGGGAGACTACACGGGTTCTTCGACGGCACAAGAGGACTCCGGCAAGGCAACCCTCTCTCCCCCTACCCATTTATGTTTTGCAGATGATCTTCTCATCTTCATGGATGGCTCTCTAAGCTCAGTTCAAGGAATCATCCAGGTTCTCCACAATTTTGAAGCTTTCTCGG…	Brassica rapa SLG-54 gene for S locus glycoprotein-54, complete cds 464 464 38% 2e-128 81% AB298593.1			-	Recognition of pollen
comp73860_c0_seq1	0.17	14.17	0.04	3.17	-inf	down	0.000280867	GO:0016021(integral to membrane);GO:0005524(ATP binding);GO:0004842(ubiquitin-protein ligase activity);GO:0006511(ubiquitin-dependent protein catabolic process)	ko04120(Ubiquitin mediated proteolysis)	K10578	TGTAGTGATGAATCTCATCAATAAGTTTTTGATGTTCAGGAGAGCCAAACTTTGGGTGGTGCCTTTCGTGATTTAGTGGCTAATGTACGTCACTCGTCTTTTGGATAGTCTACTGATCCCAATGCTCCATTAGGTCTTGTAACCTCAAGGGGAAGAGACATAAAATTGTCAGATGGGTTTGCTTGCATCTCCTTAACTTCCTGCCGAATCCTCTTCGCCGCCGGGTTTTTCCGGTTATACCGCCATCTAATTGCCGCAGTTCTTGCGGGGAATGCAATCCGCCGCCGGAGTCCATTTTGGCTCGATCCGTTCAGAAAGAAAATAATGCAAAGAGCGGAGAGGATATATTGTAAGAGATACTGAGAGCAGATGAGTCCAAGGTGAGAAATACTCACATAT…	Brassica rapa ubiquitin-conjugating enzyme E2 32 (LOC103839514), mRNA 165 280 50% 6e-39 87% XM_009116016.			UBC32	UBC32 accepts the ubiquitin from the E1 complex and catalyzes its covalent attachment to other proteins
comp22377_c0_seq1	0	68.67	0	19.59	-inf	down	2.91465e-07	NA	NA		ACGTATCAGAATGTTAAATGACATTCATCTATTGTCAAGGGACGCTCCTCTGAAGAATCATGGAGGAAGTTTGATCCTAGTCTCTGATCATTTCTTCCATGATCCCTACTACATGGAGATGTTTAAACACAACATGGAGTCCAAAAGATACGCTTGTGTTTTGATCAGCAACATGTCAGATAATCTCAGTGAATGGCCAGGGGCTATAGATAGAGCACTCCATTTTGGAGTTGAAAGAAGAGTATTAAAGCTGACTTCCATGTTGCAAGTTCCCGGAGGTTGAACCCGGAAGTTGCAAGTTCCACGTTCTACTTCTGAAGGTACCAGTCCACTCCACTCCACTCTACCACGGCTCTTATTTTTACGTTTTTTGCTTATGAGATCGTACCAACCAAACTT…	Brassica rapa protein argonaute 9-like (LOC103851403), mRNA 102 102 31% 6e-20 78% XM_009128259.1			AGO9	AGO9 is involved in RNA-mediated post-transcriptional gene silencing (PTGS). Main component of the RNA-induced silencing complex (RISC) that binds to a short guide RNA such as a microRNA (miRNA) or small interfering RNA (siRNA). RISC uses the mature miRNA or siRNA as a guide for slicer-directed cleavage of homologous mRNAs to repress gene expression. Associates preferentially with small RNAs of 2…
comp73769_c0_seq1	0.11	15.67	0.02	3.35	-inf	down	0.0393093	NA	NA	K01555	CTTCTCCGAAGCGACCGAATGGCGATTTCACTTCTTCACGGTGTCTCTCCTCAACGAAACGGTGTCTCTCTCAGTGGGTCTTGTCGACGAAAGAAAACGGCGTTCCTCTATCGGTTCCTCTCCTCGACCAAGGAAAACGGCGAGATCTCCCTCGTGGTGGCTCTCGGAGAGGAAGCAAAATGGTGACTGTTGATGCTCAGACAAATCGAAAGGTGGATTGATCAAGAGACATGATCGAGGCTGAACCTTTCTATTTGTCAGACAAAACACCCACGATAGTTCATGAAGGTGGAGAGAGTTCACGGGAGTGGAGCTGTTGTCAATGACTGGTCACGAGAGTGGAGCTGTTTCTTGTCTTGTAGTTGTCACGTTGTGGTCATGTGTGAAATGTTGTTGTTG…	Brassica rapa glutathione S-transferase T3-like (LOC103868979), mRNA 396 396 48% 3e-108 91% XM_009147025.1			GSTT3	GSTT3, GST10C, At5g41220 may be involved in the conjugation of reduced glutathione to a wide number of exogenous and endogenous hydrophobic electrophiles and have a detoxification role against certain herbicides.
comp32900_c0_seq1	0.33	222.83	0.03	16.93	-9.23945	down	1.77315e-38	GO:0005634(nucleus);GO:0043565(sequence-specific DNA binding);GO:0003700(sequence-specific DNA binding transcription factor activity)	NA	K09338	CTTGTATTTATATCCTTTTTTTTTGCTAAATTGTAAATGTCATTATTTCTAATGAAAGTTTTGGTTACAAGATGACTTGCAGCCATAGTCTGCTTTGACAGCCATTTGGTTACTTAGAAGCTGCAAAAAGTTTAAAAAAACTCCTAAGAACCTAAGAACTTAAATTCAAGTTACCAGACATTGGTAGGCTTGAAGTTAAGATATCAACTAGAACAACAAACAACAATATATAACTCCCAGACCTAAGCGCTTCCAGCTCATTCAGAAACCTTCATAAGCAGGAGAAAACTCATAGGGAAGTTCATTCGAACACTCACCGAAGTGGCTCCAAGCAGCTTCAACGGAGGTGGCTGGCTCTCACCCCGGAACACCACTGGAGGAGGACGCCGATAGAACAAA…	Brassica rapa protein TIFY 10A-like (LOC103872713), transcript variant X2, mRNA 643 643 73% 0.0 74% XM_009151142.1			TIFY10A, JAZ1, At1g19180	TIFY10A, JAZ1, At1g19180 is probable transcription factor.Expressed in the embryo at early stage and in the endosperm. Ref. 1: "JAZ repressor proteins are targets of the SCF(COI1) complex during jasmonate signalling." Thines B., Katsir L., Melotto M., Niu Y., Mandaokar A., Liu G., Nomura K., He S.Y., Howe G.A., Browse J. Nature 448:661-665(2007). Ref.2: "The JAZ family of repressors is the missin…	Repressor of jasmonate responses negatively regulated by the proteasome in an SCF(COI1) E3 ubiquitin-protein ligase complex-dependent manner. Jasmonoyl-isoleucine (JA-Ile) specifically promotes COI1-TIFY10A/JAZ1 interaction. Interacts with COI1 and inositol pentakisphosphate to form a high-affinity jasmonates coreceptor
comp65217_c1_seq7	0.72	57.17	0.05	4.26	-6.36663	down	1.45074e-14	GO:0016021(integral to membrane);GO:0005886(plasma membrane);GO:0009506(plasmodesma);GO:0005524(ATP binding);GO:0004674(protein serine/threonine kinase activity);GO:0004872(receptor activity)	NA		GGACTCCTCCTCGTGCTGCCGGTGGGGCGATGTTGAATGGGTTTGCAGCATCGTGATGTATTTCTTTGTGGTTGTGTTGATGATTGAGTCTCTTGGAAGCTGTAGGTCTTTACCCGTTGTTTCAAGGTTTGAGCCGCCTTTCTCTCTGGGAGCTCGCGGCAACTGAGAGCTTAGTCCCCTCACACTTCTCCTTTGGGTCATCGTCTCTACGTTACCTCCGTGATCTGTCTAGAAACTTTCTCAATGGTTCAATTCCTCCCGAATGGGGAGCCTTGCCACTTGTAAACCTTACCTTACTTGGAAACCGAATAACTGGTCCAATCCCAAAAGAGATTGGAAACATTACAAGCCTTGTGAGCTTTGTCTTGGAATTCAACCAAATCTCAGGGAATTTACCTC…	Brassica napus probable leucine-rich repeat receptor-like serine/threonine-protein kinase At3g14840 (LOC106423522), mRNA 2549 2549 86% 0.0 99% XM_013864295.1			At3g14840	LRR-RLKs in plants during almost all developmental processes throughout the life of the plant and in defense/resistance against a large range of pathogens
comp17045_c0_seq1	0.92	71.67	0.2	16.56	-6.17241	down	9.09547e-17	GO:0005829(cytosol);GO:0005759(mitochondrial matrix);GO:0050660(flavin adenine dinucleotide binding);GO:0004791(thioredoxin-disulfide reductase activity);GO:0016049(cell growth);GO:0045454(cell redox homeostasis);GO:0022900(electron transport chain);GO:0009846(pollen germination);GO:0019430(removal of superoxide radicals);GO:0046686(response to cadmium ion);GO:0048316(seed development);GO:0042964…	NA	K00384	TCGTTTGCTCTTCTCTTAATCAACCCAAACGCCACAGTTACAGATCCATCGCTTAAACGCTTCTTTAATTCATCAACCATGATCCAGTCTTTTAATGCAAATCTCTCTTCTCCAGGACGGTCTATTTGTTAGTATAATTCCGGAAGCAATCAGAGCGGTTCGGCACCGAGATCTTCACGGAGACAGTCACCAAGGTCGATATGTCCTCGAGGCTGTTCAATCTCTTCACCGATTCGAGAACTGTGCTCGCCGACGCCGTCATCTCCACCGGAACGGCTGTGCTTAAACGGATCTGGCGAAGGCGCTGGTGGTTTATGGAACCGAGGGATATCGGCATGTGCTGTATGCGACGGCGCCGATCTGATCTTTAGGAACAAGCCTCTGGTAGTTATCGGCGGC…	Brassica napus thioredoxin reductase 2-like (LOC106374033), mRNA 691 691 75% 0.0 96%			NTR2	NTR2 is a mitochondrial enzyme that catalyzes the reduction of thioredoxin, and is implicated in the defense against oxidative stress.
comp49044_c0_seq1	10.78	535.89	0.85	43.87	-5.60363	down	2.60147e-38	GO:0005634(nucleus);GO:0004527(exonuclease activity);GO:0003676(nucleic acid binding)	NA	K14570	TTTTAATGGAAGAAAAACGAACGACTCGTATCAAGGTATTTGATAATAACATAGCGTTTGAAATGATCTTTGGCATGGCCTTTTTCTTCAACAGACGACATGTTCTCGAAAGAAAAATACGATCAAGTAAAACTTCTTAGGATAATCATATTTCACGTTTTAATTACTAGTAGCTAATAACTAAGTTATGGAGAACATTAATACAAGCACGTTTGAAAACATTGCAAATTAGGAGATAGTAAAAGGGCAATAGCATTCCGATAGGCTCTCTTCGAGGATGGCTCTTTTCACGGTTATTTTATGAGTTTATTCTTCACTTGTTGAACCCTGGCTCTCACAAAGGCAGACTTCCACGATGGTTTACACCAGGGTGGGGACGCATGATTTCTCTTGCGTTGT…	Brassica napus small RNA degrading nuclease 2-like (LOC106346009), transcript variant X, mRNA 2108 2108 91% 0.0 95% XM_013785249.1			SDN2	SDN2 3'-5' exonuclease degrading single-stranded small RNAs. Simultaneous knockdown of SDN1, SDN2 and SDN3 results in elevated miRNA levels and pleiotropic developmental defects. Ramachandran V, Chen X. Degradation of microRNAs by a family of exoribonucleases in Arabidopsis. Science. 2008, 321(5895):1490-2. doi: 10.1126/science.1163728.
comp73699_c0_seq1	0.5	16.5	0.14	5.09	-5.50667	down	0.0164454	NA	NA		AGATCCGGCAGGACGGTTGGTAAAAAGTGGCGAACCAGAGAACCCTATGAATACATGGGGAGCTACTCCTTTCAAAAAGGTGGTTAGTTTGCCGACAAGGATTGATCCGCATCATACATGGGCTGTGGTAACCTTAAACGGGCAGTTATTCGTCCGTGTGCCACTTGAGCAATCTGATTAGACACGGTTTACAGTTTTAACAAAGCCTTTGAAGATTTGAGACGCAGAGATAAGAATGGTAGAGAGTCTTTTGTTTGTATATTTATGATTGAGAACATGACACACAACTTGAGAGAGCCCATTTTAGGATGTTTTAATTAGGCCATCTAGTTCATGGTCTCTCTTCTCTTTAATTAGATCCTTAAAAAATCACCATAGATTTGTAGCACACGTTATTTA…	Brassica rapa AT-rich interactive domain-containing protein 3-like (LOC103845954), mRNA 691 691 97% 0.0 98% XM_009122871.1			ARID3, At2g17410	ARID belongs to the small heat shock protein (HSP20) family.
comp51705_c0_seq3	0.44	14.44	0.04	1.45	-5.46239	down	0.00221092	GO:0048046(apoplast);GO:0030145(manganese ion binding);GO:0045735(nutrient reservoir activity)	NA		ATTGATGTCTCAAACATTCAAGAGCCATTTTAATCACCAAATATAAACCAACGATCACACTTAAACCTAATTATAGCAAAAGTTAAAATTAACGAGCCCCTATCTCCATTGGTTAGATCTTCTTGAGATAGAAATATAAATTGAGAAAATAAGGTCAAAGGGTTTTCTCAAACTCATCAATAACATTTCTAGAAATGGCGACTTCCATGATTTATCTTATTGTTACCATCTTGCTTGTGGCCGCTGACACGGCTTTTGCCGAATCAAACATGCTCCAAGATTTTTGTGTTGCTGATCTCAAAGGTATCACCTCTCTCTTTATCTGTTCTTCTAACATTTATATTCTGGAAAAAAAGTAGACTCATGCCACATTTCTGAATAATGAAGAGGATACGTCTC…	Brassica rapa germin-like protein subfamily 2 member 3 (LOC103850003), mRNA 423 782 40% 5e-116 94% XM_009126704.1			GLP8, At3g05930	GLP8, At3g05930. May play a role in plant defense. Probably has no oxalate oxidase activity even if the active site is conserved
comp42223_c0_seq5	0.44	12.17	0.05	1.34	-5.2009	down	0.0124146	NA	NA		GTGAGCTTGCTTGTATACATCTAAACTTTTCTGTTGAGACTCCATCTCTGAATAGCAGAAATATCAAATACAAAAGCTCGAAAATAATTTGGTATCAAAGCATCCATCACAAAAATATCAAAAATCAGAAGCATCAATCTTTGGAGTAGTTCATTCAACAACCTCCTGGGAGAAAATAAAATAGATCACGTTAGCAATCTACCAGACGGGGTTCTCTGTCATATTCTGTCTTTGCTTACTACAAAGGAGGCTGCTTTGACATCAATTCTCGCCATTTGTCCCTTCTCTTACTATTGATAACTCTGTGTTTCTTCATCCGGAAGAGGGTAAGCGGGATAGAGAAGACATTAAACAGAGCTTCATGGACTTTGTGGATAGAGTTTTGGTGCTGCAGGGTAA…	Brassica rapa F-box protein At3g59000-like (LOC103830189), mRNA 684 684 71% 0.0 78% XM_009105929.1			At3g59000	At3g59000, component of SCF(Skpl-cullin-F-box) E3 ubiquitin ligase complexes, which may mediate the ubiquitination and subsequent proteasomal degradation of target proteins. Part of a SCF (ASK-cullin-F-box) protein ligase complex (By similarity). Interacts with ASK4. "The F-box subunit of the SCF E3 complex is encoded by a diverse superfamily of genes in Arabidopsis." Gagne J.M., Downes B.P., Shi…
comp40009_c0_seq2	1	37.33	0.14	5.4	-5.11386	down	8.38525e-09	GO:0016020(membrane);GO:0051539("4 iron, 4 sulfur cluster binding");GO:0005524(ATP binding);GO:0016887(ATPase activity);GO:0009055(electron carrier activity);GO:0046872(metal ion binding);GO:0006810(transport)	NA	K06174	CCGCAAAGAACAACATCATATTGTATTCAAGAACCAAAGAGATGATGGAACCAAACTTGTCATATTTTAGGAGCGAACTTATAACTTCAGCAGCTTTGAGCCTTTGCCTCACATCTAAGAAATTATAAGGTTTATTAAACACATATATATATCTGGCTTCTTGAGGCAAACTGCAGCAATCGAAAAACGTTGTAGCTCTCCACCAGATACTTGGGTTGCTTCACGGTCCAAGAGGTGGTTCAAATCCATAGCATCACAAATCTCTGACATCATTCCTCTTTCGTCTAGCTTCTCAAGAACCATCCCAAGCGTACCTTTAGGAATTTTTTCATAGCATCCACATATTGTGGCTTCATAGCACTATAGCAGTCTTTAGTTTCTCTTCTACAATACGGATGA…	Camelina sativa ABC transporter E family member 1-like (LOC104765147), transcript variant X2, mRNA 637 637 84% 0.0 79% XM_010488821.1			ABCE1, RLI1, At3g13640	ABCE1, RLI1, At3g13640 expressed in roots, stems, leaves, flowers and siliques
comp24238_c0_seq1	0.67	22.89	0.26	9.27	-5.02816	down	1.82388e-05	GO:0016021(integral to membrane);GO:0005886(plasma membrane);GO:0009506(plasmodesma);GO:0005524(ATP binding);GO:0004674(protein serine/threonine kinase activity);GO:0004872(receptor activity)	NA		TGGTGCTCTCATATCAGCTGTATCTGTAAATCCAAATTTCATTCCACCTAAGGAAGCTGGCACTGGAAGTGGTGGTGGAAGCTCTATTGGCACGTTGGTTGGTGCTGTACTTGCTTCAACGGTATTTCTTGTGCTTTTAATCGGTGGTATCTTATGGTGGAGAGGTTGCTTAAGACCCAAGAGTCAGATGGAAAAAGATTTCAAGAACTTGGATTTCCAGATAAGTTCCTTTTCGTTGAGGCAAATCAAAGTTGCTACAAACAACTTTGATCCAGCAAACAAGATCGGAGAAGGTGGC	Brassica napus probable leucine-rich repeat receptor-like serine/threonine-protein kinase At3g14840 (LOC106423522), mRNA 534 534 100% 5e-150 99% XM_013864295.1			At3g14840	At3g14840. LRR-RLKs in plants during almost all developmental processes throughout the life of the plant and in defense/resistance against a large range of pathogens
comp57558_c1_seq6	0.83	21	0.1	2.57	-4.93984	down	6.702e-05	GO:0016021(integral to membrane);GO:0005524(ATP binding);GO:0004842(ubiquitin-protein ligase activity);GO:0006511(ubiquitin-dependent protein catabolic process)	ko04120(Ubiquitin mediated proteolysis)	K10578	TTGTTTTGATCTGTGAGGCGATGTATTCTGTATAAATATGTGAGTATTTCTCACCTTGGACTCATCTGCTCTCAGTATCTCTTACAATATATCCTCTCCGCTCTTTGCATTATTTTCTTTCTGAACGGATCGAGCCAAAATGGACTCCGGCGGCGGATTGCATTCCCCGCAAGAACTGCGGCAATTAGATGGCGGTATAACCGGAAAAACCCGGCGGCGAAGAGGATTCGGCAGGAAGTTAAGGAGATGCAAGCAAACCCATCTGACAATTTTATGTCTCTTCCCCTTGAGGTTACAAGACCTAATGGAGCATTGGGATCAGTAGACTATCCAAAAGACGAGTGACGTACATTAGCCACTAAATCACGAAAGGCACCACCCAAAGTTTGGCTCTCCTGA…	Brassica rapa ubiquitin-conjugating enzyme E2 32 (LOC103839514), mRNA 616 731 82% 1e-174 79% XM_009116016.1			UBC32	UBC32 accepts the ubiquitin from the E1 complex and catalyzes its covalent attachment to other proteins. This protein is involved in the pathway protein ubiquitination, which is part of Protein modification
comp69590_c1_seq11	3.83	99.5	0.46	12.56	-4.59267	down	4.35497e-16	NA	ko00190(Oxidative phosphorylation);ko04142(Lysosome);ko04145(Phagosome);ko04966(Collecting duct acid secretion);ko05110(Vibrio cholerae infection);ko05120(Epithelial cell signaling in Helicobacter pylori infection)	K02154	ATCTGAGTGACATTAGAAACTGAACCTCAAGCTAACAATAAGCAAATGTACTTCCACACAAAATGTAAAAAAAAAAGAAGAGAAATATTCAATCACGTGTATAGAACCAAAACACATTTTATTTGGCTCAACACACATAATATCTCATAAGTAAAGACTGGCACACTCAAGTCTGTCAAAATATTATTCAACTCCTAAAACAGATGAAGAAAAAAAACAAAACCCTAAGCAAAGTTAATATGCCAAACTCTCTCAGGCTCTCACCTTAATTTGTTATAGGACCTCATCAAAAAGGATTGACTCTCGCAAAAAGGATTGTGCCTTATACAAATTCCATTAGCCCCTTCTCTACTGTTGTTTAAAAAAATCTAATCTCCAGACAGGCAAACAAAATAAACA…	Brassica rapa vacuolar proton ATPase a3-like (LOC103869355), transcript variant X8, misc_RNA 688 688 67% 0.0 82% XR_633188.1			VHA-a3, At4g39080	VHA-a3, At4g39080. Essential component of the vacuolar proton pump (V-ATPase), a multimeric enzyme that catalyzes the translocation of protons across the membranes. Required for assembly and activity of the V-ATPase. Involved in vacuolar nutrient storage (e.g. accumulation and storage of nitrate) and in tolerance to some toxic ions (e.g. zinc ions sequestration in vacuoles).
comp55352_c1_seq3	9.89	221	0.64	14.61	-4.40966	down	1.25735e-06	GO:0005886(plasma membrane);GO:0005509(calcium ion binding);GO:0004435(phosphatidylinositol phospholipase C activity);GO:0004871(signal transducer activity);GO:0009738(abscisic acid mediated signaling pathway);GO:0035556(intracellular signal transduction);GO:0016042(lipid catabolic process);GO:0009409(response to cold);GO:0009651(response to salt stress);GO:0009414(response to water deprivation)	NA	K05857	GTTATTATCATCTCTCTGTTTATTTTCTATCTGTTTAACTTTCACAAGAGAGAAACAAAAACAAAATGAAGGAATCATTCAAAGTGTGTTTCTGTTGTGTAAGAAGCTTCAAAGTGAAAACAAGCGAGCCACCTCAGGAAATCAAGACACTCTTCGAGGATTACTCCGGAGACGGCAGGATGTCTGTAGATGAGATGCTCAGGTTCGTCATCCAAGTTCAAGGAGAAAAACACGCTGATTCAAACTACGTGAAGGATATTTTCCACAGGCTCAAACATCACGGCGTTTTCCACCCTCGTGGGATTCATCTTGAAGGATTCTACCGTTATCTCCTCAGCGATTTCAACTCTCCGTTGCCTCCTTCCGGCCAGGTTTGGCAAGATATGAATCAGCCTTTGT…	Brassica napus phosphoinositide phospholipase C 1 (LOC106387427), transcript variant X1, mRNA 3325 3325 96% 0.0 99% XM_013827292.1			PLC1	PLC1 Phospholipase C isozymes play critical roles in intracellular signal transduction by catalyzing the hydrolysis (cleaves) phospholipid phosphatidylinositol 4,5-bisphosphate (PIP2) into diacyl glycerol (DAG) and inositol 1,4,5-trisphosphate (IP3). Catalyzes the majority of myo-inositol synthesis required for plant growth and development. Acts as a repressor of programmed cell death and protect…
comp39147_c0_seq1	0.58	15.57	0.22	6	-4.36311	down	0.0277252	GO:0022625(cytosolic large ribosomal subunit);GO:0005886(plasma membrane);GO:0009506(plasmodesma);GO:0003735(structural constituent of ribosome);GO:0006412(translation)	ko03010(Ribosome)	K02934	GATGACCAGAAGGCCGTGGATGCCGCGTTGATCAAAGCCATTGAAGCAGTTCCAGAGTTGAAGACTTACTTGGGCGCTAGGTTCTCGTTGAAACAAGGGATGAAGCCTCATGAGCTTGTTTTCTAGCTTTCATAGCATTTTCAAGAGTGTCTCCTTTAGTTTTTACCCTATCAAGGGTTGGTCTTGTTCTTGTTCACCGAACAAAGACAATTTTTGGCTTCTGACGACTATATTTTCTGTGAACGTGAGATTTGTAACAATGAAGTATAAAATTTCACAAGATTTACATTGTGAAGAATGATAAGGAATGAAACTACAGTTTATG	Brassica rapa 60S ribosomal protein L6-2 (LOC103831880), mRNA 268 268 68% 7e-70 86% XM_009107815.1			RPL6B, At1g74060	RPL6B, At1g74060 belongs to the ribosomal protein L6e family
comp63945_c1_seq7	6.29	94.03	0.57	9.35	-3.90133	down	1.23119e-10	GO:0016021(integral to membrane);GO:0005886(plasma membrane);GO:0009506(plasmodesma);GO:0005524(ATP binding);GO:0004674(protein serine/threonine kinase activity);GO:0004872(receptor activity)	NA		CTCTTATCATGTTTTTTTAAACAAACACCTGTTCTATTCAAAACGGTTCAGCGAATCGATCGCCAAACGTATTAGATCGGACATGAAACATTTTTAAAAGGAAACAGCCTAAGAAACAATATGTGTACTATAAAATACTTATAACCCCCACAAAATTACATAAAGGAAAACAGACAAAGATAATTATTTCCTCCATAATTATTATATATTTTGTTTTGCAAAAACATAATTCATAACTAAACTCTAGAGTTCCAGTAAGCAGAATCAAGCTTAAGAGGATAAAGATCGCTGGCGTTGGCCGTGGACGTGGAAGAAGACGTGAATGGTCCGTCGGCGCTGATAGGCTGCTCTGTCATCGCGTAATGCTTCTTCATTGCGCTCATGCTCTCTTCGTCTTTC…	Brassica napus probable leucine-rich repeat receptor-like serine/threonine-protein kinase At3g14840 (LOC106423522), mRNA 2211 2211 93% 0.0 99% XM_013864295.1			At3g14840	At3g14840. LRR-RLKs in plants during almost all developmental processes throughout the life of the plant and in defense/resistance against a large range of pathogens
comp43194_c0_seq2	2.22	34.39	0.41	6.67	-3.8252	down	4.25877e-06	GO:0016020(membrane);GO:0051539("4 iron, 4 sulfur cluster binding");GO:0005524(ATP binding);GO:0016887(ATPase activity);GO:0009055(electron carrier activity);GO:0046872(metal ion binding);GO:0006810(transport)	NA	K06174	TAGGGATCAAATCATATAAAGCTATCTCTCCTAGGATTAAAACAATAAGAAGAATCAAAGGGACTTACATATCCCAAGATAAAACACTTTATTACGGTATTTATGCATACCTCTGAATTTCTCTCTTTAGTCTAGCAATCAATCATCTAAGTAGTATGATCCTGCAAGCTTTTGCTCTCTGTCCTTGGTGGACTCTAACTTGTTGATCCTTGGCCTGAAGTTACCAGTATCCGGATGAATATTGTTTTCCCAGTCTCGTTCTCCCCAAGCATATAACAATAATCTGAGAGGCTGTGAACTCTCCTTCCATTACATCCAGCTTGAAGTTTCCAAGTTTCTTACTCATGTTAGGGTACTTCTATCTTGCATAGGACTTGACTTTCCCTTCGCTCTCTTGTG…	Brassica rapa ABC transporter E family member 1-like (LOC103859527), mRNA 545 778 95% 2e-153 89% XM_009137067.1			ABCE1, RLI1, At3g13640	ABCE1, RLI1, At3g13640. ATP-binding cassette. Expressed in roots, stems, leaves, flowers and siliques.ABC transporters utilize the energy of ATP binding and hydrolysis to transport various substrates across cellular membranes.
comp40777_c0_seq4	2.89	35.22	0.37	4.82	-3.73214	down	7.55092e-06	NA	NA	K13993	GTTGTAACAGAAAATAGTCAAAGTTAATAACATCTTTAACTGCGAACAAACTAAACATTGAAAAAATTTCATCAAAATTTCATCATAATCTAAGATATGTTTTTATTGTATCGCGTATCCGCTCACTCGTCTGTACAGCGGTATCACCTTAGTTGTTGCTATATAAACTGAAGAGATAAAAAGTAAAATTTACACTTTTTTTTTTGCCATTTTAATTCAAAATATATTTTAAAAAATTCCAAAAATTTTCCAATATACGTAAGTTCTTTTTTCTTTATGTAAATACAATCACACAATGGTAATATAAATATTTGAACCACTCAATAGAGCATACGATTAGAAATCAATCAGGTCCAATGTACAATAGGCTTAATGGGTTCTATGGCCCTGCAAAATAAG…	Brassica rapa 17.4 kDa class III heat shock protein-like (LOC103832638), mRNA 181 330 39% 3e-43 86% XM_009108697.1			HSP17.4B At1g54050	HSP17.4B At1g54050. Stress response. Belongs to the small heat shock protein (HSP20) family
comp60516_c2_seq17	2.39	38.63	0.23	3.67	-3.72946	down	0.000770484	GO:0000139(Golgi membrane);GO:0016021(integral to membrane);GO:0016757("transferase activity, transferring glycosyl groups");GO:0007047(cellular cell wall organization);GO:0010417(glucuronoxylan biosynthetic process)	NA	K13648	CCCTCAGCTTTCTTTAGTCTTATCGGTGTTATGGTTATCTGTTGGAACGATGTTATGACATTGTAAACTCCAATTGCTTGACGCAATGTTATCTATTCACATGTAAATTTAAGTAGAGTTTGGCAGATCGTCTCTCACATTATGGTTTCTTACAGTAATACATAGAATGGGTTTTCACTTTCTCACCATACGAGTGTGGAAGTACAAAAAATTTAGAAACAGGAGAGACAGCAAAACATGATCTGTGTTTACTCTTCTCTGGGTTTTGATATCTGATTATTATGATGCTCTAATGTGACAGCTCTTGATGAACCTATCAGAGGAATCAAGATACTTAGCCCAAAGAGGACGTAGATGAGGAAACGCTATATCAAGCCAAGGCTTAGCTCTTCCATTGAA…	Brassica rapa probable galacturonosyltransferase 12 (LOC103851946), mRNA 1162 1347 86% 0.0 83% XM_009128825.1			GAUT12 IRX8, LGT6, At5g54690	GAUT12 IRX8, LGT6, At5g54690, is involved in pectin assembly and/or distribution, and in the synthesis of secondary wall glucuronoxylan. Probably involved in the synthesis of the glycosyl sequence at the glucuronoxylan reducing end. May be involved in synthesis of a complex glycan primer for xylan synthesis.Disruption phenotype: Severe dwarfing and seedling lethality. Collapsed xylem vessels. Red…
comp67754_c0_seq1	2.22	23.56	0.38	3.9	-3.34252	down	0.0255321	NA	NA	K17686	CTTTTTCCGGCAGCCATTCTTCTGAGTAGGCTGGTCATCAATTGGTGGAGCAGTTGGAGCTTACCCAGAAGAATGGCTGCCGGAAAAAGGAACTCACTTTGTTTTCTCTCTCATGTTCTCCATATCCGTTGTGGTAATCGCTTGTCCTGTGCACTCGGTTTGGCAACCAATGGTGTACTGATCAATGGAGGTGACGCATTAGAGAAAGCTCACAAAGTGAAATATGTCATCTTTGACAAAACAGGGACCTTGCTTGACTCAAGGGAAAGCTACCGTGGCAACCGCAAAAGTCTTCGCAGAGATGGACCGTGGAGAGTTTCTCACACTTGTTGCTTCTGCTGAGGCTAACAGTGAACACCCATTGGCAAAAGCTATAGTCGAATACTCTCGTCATTTCCA…	Arabidopsis thaliana copper-transporting ATPase RAN1 mRNA, complete cds 556 622 96% 3e-156 81% NM_123847.2			RAN1	RAN1 is involved in copper import into the cell. Essential for ethylene signaling, which requires copper. Acts by delivering copper to create functional hormone receptors. nutrient deficiency has also been found to lead to male sterility through defects in tapetal development. In copper-deficient barley (H. vulgare L.), for example, microscopic analysis revealed that the tapetum becomes highly ex…
comp72749_c0_seq1	6.67	57.83	0.76	6.96	-3.05616	down	0.0213916	NA	NA		AGATTGCATAAACTTTACCTGTTGAGAAGGTTGTTTGAATATTACCCTCCAGTTCCCATTCGTAAAAGTCCTCTTCTGTTGTCAATTCTACTGTAGTTAGGAAAGTATGTAGCTGCAGCTGTTTCTCCGATCGTGGATGTGGCAGGTTCCAGTGATTGTTTCTGAAGAGGGAAGACAGAGTGGCATTTTCTCGGATTCCCAGAGAGGAGTTCAAGTCTGTCGCTAGATAACTTTTCAGACAGCCAAAAGTTGACCAGTTATCGGTCCATAAGCGAATGAGTTGAGATCACCGTTGAGCACCGTTTCTGTGCACCAAGCAACCCATATCAAACCAGCTTCAAAGAAGAGCAGCCATATCAATTTTAATATACAAGCTTTGTTCCAAATCTCAAGAAAAAC…	Brassica rapa phospholipase D beta 2 (LOC103853306), transcript variant X8, mRNA 444 626 85% 4e-123 77% XM_009130230.1			PLDBETA2	PLDBETA2, phospholipase D beta 2, At4g00240 hydrolyzes glycerol-phospholipids at the terminal phosphodiesteric bond. Plays an important role in various cellular processes, including phytohormone action, vesicular trafficking, secretion, cytoskeletal arrangement, meiosis, tumor promotion, pathogenesis, membrane deterioration and senescence. Can use phosphatidylserine or N-acylphosphatidylethanolam…
comp58869_c0_seq14	8.22	65.5	0.71	5.85	-2.96382	down	8.69096e-07	GO:0016021(integral to membrane);GO:0005886(plasma membrane);GO:0015112(nitrate transmembrane transporter activity);GO:0015293(symporter activity);GO:0042128(nitrate assimilation);GO:0006857(oligopeptide transport);GO:0046686(response to cadmium ion);GO:0010167(response to nitrate)	NA	K14638	GCTAGAATGAATGCTGCTGAGAGAGCACTGGGTAATGTGGGACCATTGCTTCAACGACAAGTATCTTCAAGATCGTTCGGTGGGAAGTCAAACAAGCGTCTGAAGCCAAACTTTCAACGGTCCATGCAACGGATGGCATCTTCAGGAAGATCCTCTTAACAAAAATCATGTCTGCATTTTAATTCCATTGTCTCTTACTTTAAAAGCTACATAGACAATATCTTTGACAAGTTCCCTTTTGTTCCCCAAACAGTTAATCAGTCATAGAGAGACAGATTATGCTTTTTTTGTTTTGTGTAATTACATGTTTTAACTCAAGATTTTTGTGTACTTTATCAGACATTCTGAGTAGAAGCTACAGCTTGAGGGGCAAAGAGAAGACCTAAGCATGCTTGTTTG…	Brassica rapa protein NRT1/ PTR FAMILY 7.2-like (LOC103859281), mRNA 1016 1016 44% 0.0 98% XM_009136796.1			NPF7.2 NRT1.8, At4g21680	Low-affinity nitrate transporter. Involved in nitrate removal from xylem sap. Not involved in oligopeptides transport.
comp22809_c0_seq2	7.75	61.73	1.96	16.5	-2.96042	down	1.6169e-06	GO:0005634(nucleus);GO:0043234(protein complex);GO:0043565(sequence-specific DNA binding);GO:0003700(sequence-specific DNA binding transcription factor activity);GO:0030154(cell differentiation);GO:0009908(flower development);GO:0009910(negative regulation of flower development);GO:0042752(regulation of circadian rhythm);GO:0010048(vernalization response)	NA		TCGTCAGCTTTCTGTTCTCTGCGAGGCATCTGTTGGGCTTCTCGTTGTCTCCGCCTCCGACAAACTCTACAGCTTCTCCTCCGGGGATAGACTGGAGAAGATCCTTGATCGATATGGGAAAAAACATGCTGATGATCTCAATGCCCTGGATCTTCAGTCAAAATCTCTGAACTATAGTTCACACCATGAGCTACTAGAACTTGTGGAAAGCAAGCTTGTGGAATCAATTGATGATGTAAGCGTGGATTCCCTCGTTGAGCTAGAAGATCACCTTGAGACTGCCCTCTCTGTAACTAGAGCTCGGAAGGCAGAACTAATGTTAAAGCTTGTTGAAAGTCTCAAAGAAAAGGAGAATCTGCTGAAAGAAGAGAACCAGGTTTTGGCTAGTCAGATTGAGAA…	Brassica napus MADS-box protein (FLC5) mRNA, complete cds 843 843 100% 0.0 100% AY036892.1			At5g10140, AGL25, FLC	At5g10140, AGL25. Flowering transcripton factor, act as a repressor ofo flowering
comp67097_c1_seq3	5.22	35.11	2.29	16.74	-2.70358	down	0.0336939	NA	NA		AGTGTCTTGTTCGTTGTTTGGAATTGAAGCTGGAAGAAGAAAGAAGTCGGTTTTGGTCGGTTTGGAAATTTCTTGACAAAACTTTTACCTGAACCGGAATTATTGTTTCCATGCGTCTTTGAATAAGAAGCGTTTCGACTAGAGTTGACATGTTGCATTTTGTTTCATTATGGTGACACAATTTGAACACTAACAATTAAGCTCATATGTTTTCTAGAGCAACCGCAACGTTTTAAGATCGAGAAGTGCTAAAGCTTCCGCTTCTC	Brassica rapa sorting and assembly machinery component 50 homolog B (LOC103846901), mRNA 318 318 83% 4e-85 92% XM_009123909.1			At3g11070, F9F8.12, AtSAM50, OMP85, TIM13	SAMM50 is required for the assembly pathway of mitochondrial outer membrane proteins. Mol Cell Biol. 2012 Mar;32(6):1173-88. doi: 10.1128/MCB.06388-11. Sam50 functions in mitochondrial intermembrane space bridging and biogenesis of respiratory complexes. Ott C1, Ross K, Straub S, Thiede B, Götz M, Goosmann C, Krischke M, Mueller MJ, Krohne G, Rudel T, Kozjak-Pavlovic V.
comp54689_c1_seq1	10.67	69.56	3.05	20.28	-2.61018	down	0.0123945	NA	NA		ATCATGATCATGGTCACCATCGTGGTCGTGGTCATCATCATCATCATGGTCGTGGTCATGGTCATCGTCATCGTCATGGTCGTGGTCATGGTCATCATCATCATGGTCGTGGTGGTCATGATCATCATTATGGCGACGGTGGTCATCGTCATCATCATGGTCATGGTGAGGAGGAGGAGGAGGAAAGATGGGAGGAGAAGGTGGGGCAATGGGGGAAGGAAGTGGGACAGTGTTCATTGGGAGACGCGAACAAGCGTAGTTAGCTAGCGCGTATTGAGAGGCGCATAATGGACGTGGTGGTGGAATATGTACGATTGTTTGGCCTCGTGTGAAAGAGGAAGAGGAGAGAGCCAGAAGGAGAACAGCTACAAGAAAAGGAGTTTCCATGGAATGTGTGTG…	Brassica rapa histidine-rich glycoprotein-like (LOC103830387), mRNA 461 461 98% 6e-128 86% XM_009106165.1			histidine-rich glycoprotein	Probable zinc transporter involved in Golgi membrane trafficking through the regulation of zinc homeostasis
comp55352_c0_seq1	12.89	83.17	0.82	5.42	-2.57603	down	1.89255e-06	GO:0005886(plasma membrane);GO:0005509(calcium ion binding);GO:0004435(phosphatidylinositol phospholipase C activity);GO:0004871(signal transducer activity);GO:0009738(abscisic acid mediated signaling pathway);GO:0035556(intracellular signal transduction);GO:0016042(lipid catabolic process);GO:0009409(response to cold);GO:0009651(response to salt stress);GO:0009414(response to water deprivation)	NA	K01116	TTCACAAACTATATATATAGTATTGCTGATCTTAATCAGTTATTTCCTATATTCTTTTATTATCACGTGGTTTAAACTTATCGACACTTTATTCAATTGACATACGTCATGATGTATGAATATCATACAGCGAAACGACTAACGAGGCTCCAAGACAAACCGCACGAGCAGTCTTGCGTGCTTGTACACCTCTCCGGCACGATCGTGGAGCCGTACGGCACGAATCCCGGGTCTGATCTCCGACAACGGAAGACATATCTGGCCGGCGAAATCGTTTTGAGTGTTACTATCATAGTCTTTCACTATGATGTACAGAAGCGCTAACTCGGGAACACGCAATGGGAACTCGAACTCTTTATCCCAAACCGGAAACCACTCGTCTGTATCCGTTTCTGTTTT…	Brassica rapa phosphoinositide phospholipase C 1 (LOC103845299), mRNA 1869 2714 91% 0.0 93% XM_009122135.1			PLC1, At5g58670	PLC1, At5g58670. Phospholipase C isozymes play critical roles in intracellular signal transduction by catalyzing the hydrolysis (cleaves) phospholipid phosphatidylinositol 4,5-bisphosphate (PIP2) into diacyl glycerol (DAG) and inositol 1,4,5-trisphosphate (IP3). Catalyzes the majority of myo-inositol synthesis required for plant growth and development. Acts as a repressor of programmed cell death…
comp26458_c0_seq1	4.33	28.33	0.77	4.88	-2.56493	down	0.00696339	GO:0005576(extracellular region)	NA		GCCCATTAAGCCCATAAGGTTTAAAATAACAGACTCAACTCAGTTTCCGTAACCAACTCGTAACCGTTGCTTCATCTTTCTTGCTTCTTTCAGCTCAATTTCACAACAATGGCGATCGTTAGTCTCACCTCCTTCGTTCTCTTCGCACTCATGCTCTGTCTCCCTCTACCTTCCGTCGCAGTCCCATCGGAAGAGCTGGAGATAGCCATCTCAGTCCTCCGTGTAAGAGGCCGCGCTCTATTCGCAAACGCCATCACCACCTCCGATATCCTCTTCGATCTCCTCTCCGCCGAGTCTCTCACCCTCCTCGTCCCCACCGACGCCATGCTTTTCGACCTCGACATGAGGTACTCTCTCCCCATGTACATCTCCACCCTCCGCCTCCACGCTTTACCTCTC…	Brassica rapa fasciclin-like arabinogalactan protein 19 (LOC103833202), mRNA 1005 1005 91% 0.0 95% XM_009109301.1			FLA19, AT1G15190	FLA19 may be a cell surface adhesion protein. May be a cell surface adhesion protein. Plant J. 2010 May 1;62(4):689-703. doi: 10.1111/j.1365-313X.2010.04181.x. Fasciclin-like arabinogalactan proteins: specialization for stem biomechanics and cell wall architecture in Arabidopsis and Eucalyptus. MacMillan CP1, Mansfield SD, Stachurski ZH, Evans R, Southerton SG. Expression of some FLAs has been co…
comp65831_c1_seq1	7.1	43.54	1.11	6.66	-2.50321	down	0.000478776	GO:0005829(cytosol);GO:0005759(mitochondrial matrix);GO:0050660(flavin adenine dinucleotide binding);GO:0004791(thioredoxin-disulfide reductase activity);GO:0016049(cell growth);GO:0045454(cell redox homeostasis);GO:0022900(electron transport chain);GO:0009846(pollen germination);GO:0019430(removal of superoxide radicals);GO:0046686(response to cadmium ion);GO:0048316(seed development);GO:0042964…	NA		TCTATAGTTTGTCAGAATATGTATTCTCATATGTTCTTGCTGGTTAGTTAGAATAATTTGGATTTGTATCTATTTACATTATAATATTCTCAAATTGTACTTGCTTATTCGCTTCTTCTCCCATCCAACATATGGTTACTCACCTTCAACAACCATCTTTATAACAATCCCACAGCTAAGCAAGTTGTTATACGGACTGATGAGCTCTTTCTTAAACACCCCACCAACGGCTTGTTCTATGCTGCAGTCATATTGAATTCGCCATAACCATCAAAACATGTCTTGCAAATAACTCTGAGGCTTTGTAATATATGAGAATCGGATGGTTTTTTACATGTACACAGAAAAAAAAAACATTTATTTTTAAGACATCTGAAACATCATATAAGAAAAGCCTAT…	Brassica napus thioredoxin reductase 2-like (LOC106374033), mRNA 616 1189 85% 5e-174 99% XM_013814137.1			NTR2	NTR2 is a mitochondrial enzyme that catalyzes the reduction of thioredoxin, and is implicated in the defense against oxidative stress.
comp54155_c2_seq2	8	48.22	0.64	3.84	-2.48165	down	0.000290528	GO:0005737(cytoplasm);GO:0005634(nucleus);GO:0046872(metal ion binding);GO:0003723(RNA binding);GO:0008173(RNA methyltransferase activity);GO:0035279(mRNA cleavage involved in gene silencing by miRNA);GO:0035196(production of miRNAs involved in gene silencing by miRNA);GO:0030422(production of siRNA involved in RNA interference);GO:0009909(regulation of flower development);GO:0010093(specificatio…	NA		CTCCACTGGCTACTAAACCTTTAAATATCGAAAGAGAATTTAGACATAAGTTTGCAGGTCATGTTCATATGCTTACACCTCATCTTTTTGTAAGAGAAAACTTCTAAGAGAAAAAAACCAATCCGAACTTCATAAGTTAAAGTACTTCACATCTCTTGTGCTTTGGAAATCAATGGGACACTGTGTCCAACTTCTTCAGCTGATGACCAACAGAAAGACAAAGGGCAAGACTTGGGGACTTTTTAGAAGATCAAAGACCAGGGAGAGTTTATTGATGAACTCTTTTAAAGCCTACTCTGGTTGATACTCTTTTTATCAAAGACTAGTCTTTAAGAGACTGCAAGAAGAAGCCTTCTGCAACCTTTTCAACAATGTTAGCCTTCTCCATTCGTTCTTCTG…	Brassica rapa small RNA 2'-O-methyltransferase-like (LOC103858486), mRNA 2215 2215 92% 0.0 94% XM_009135857.1			SDN2	SDN2 Methyltransferase that adds a methyl group to the ribose of the last nucleotide of small RNAs (sRNAs). This protects the 3'-end of sRNAs from uridylation activity and subsequent degradation. Can methylate 3'-end of microRNAs (miRNAs), small interfering RNAs (siRNas) and trans-acting small interfering RNAs (ta-siRNAs). Involved in plant development through its role in small RNAs processing. R…
comp42529_c0_seq1	4.33	25.83	1.96	11.89	-2.44385	down	0.021993	NA	NA		GTTCGAGTGATTGTGATTGATGATGAGATCAGACAAATGTCTATGGAAAGAAAACAAAAAAGAGAGAGAGAGAGAGAAGAGGAAGGGAGACAGCTTACCTGAGTTGTCACCGGAGCCACCGCGCCTCGAGACCACGTTGAGCTCGTCACCACCGTTCGCTGCAGCTTAGAATCGCCGGAAACCGCCATGCAGTTAAGCTTAGTTTCGTCCGTTTAGTAATTCGACAATAACTTTCTAACCGTGATGAATCTCGTGAATCCAAGAC	Brassica oleracea var. oleracea putative F-box protein At4g10740 (LOC106297876), mRNA 172 172 37% 3e-41 98% XM_013734025.1			At4g10740	At4g10740 might be involved in the organization and polarity of the actin cytoskeleton. Involved in polar pollen cell growth process by maintaining tip-focused cell membrane expansion for the polar extension of pollen tubes
comp65727_c0_seq14	9.67	51.25	0.91	4.92	-2.36115	down	0.000456915	GO:0005730(nucleolus);GO:0016787(hydrolase activity);GO:0003676(nucleic acid binding);GO:0008270(zinc ion binding);GO:0016568(chromatin modification);GO:0006355("regulation of transcription, DNA-dependent");GO:0006351("transcription, DNA-dependent")	NA		CAAAATCCTTAAAGGAGACCAGACTCTCTTCTTCCGCTCTCCCAGGTGGCAGAAACCCTAAACTTGCCTTTTTCTCTCAAATCTCTCGTCTTCTCGTACTCCAACAATGGAGTTTTGGGGAGCAAAGGTTAAGGCCGGTAAGACTCTTAAAGTGAAGCCTGGTGAAAACTGCCTAATCCACATCTCTCAGGCTTCTCTTGGCAAAGCGGAAAATGGAGTATCTGCCCTCTTGTATGCCACCGTCGATGACAAGAAACTCCTCCTTGGAACTCTTTCTCAAGACGTCAGCTTTGATCATCTCCTCTTTGACAGAGAATTCGAGCTCTCCCACACCCTGGACAGAGGATCTGTCCATTTCACTGGATACAAATCCAAAGTTTCCACAAAGTCCAAGCCTGC…	Brassica oleracea var. oleracea histone deacetylase HDT3-like (LOC106326328), mRNA 1963 1963 97% 0.0 94% XM_013764334.1			HDT3	At5g03740. HDT3 Probably mediates the deacetylation of lysine residues on the N-terminal part of the core histones (H2A, H2B, H3 and H4). Histone deacetylation gives a tag for epigenetic repression and plays an important role in transcriptional regulation, cell cycle progression and developmental events. Repression of gene expression by Arabidopsis HD2 histone deacetylases."Wu K., Tian L., Zhou C…
comp65831_c1_seq2	7.1	38.71	1.18	6.39	-2.33418	down	0.00311776	GO:0005829(cytosol);GO:0005759(mitochondrial matrix);GO:0050660(flavin adenine dinucleotide binding);GO:0004791(thioredoxin-disulfide reductase activity);GO:0016049(cell growth);GO:0045454(cell redox homeostasis);GO:0022900(electron transport chain);GO:0009846(pollen germination);GO:0019430(removal of superoxide radicals);GO:0046686(response to cadmium ion);GO:0048316(seed development);GO:0042964…	NA		TCTATAGTTTGTCAGAATATGTATTCTCATATGTTCTTGCTGGTTAGTTAGAATAATTTGGATTTGTATCTATTTACATTATAATATTCTCAAATTGTACTTGCTTATTCGCTTCTTCTCCCATCCAACATATGGTTACTCACCTTCAACAACCATCTTTATAACAATCCCACAGCTAAGCAAGTTGTTATACGGACTGATGAGCTCTTTCTTAAACACCCCACCAACGGCTTGTTCTATGCTCTGAGGCTTTGTAATATATGAGAATCGGATGGTTTTTTACATGTACACAGAAAAAAAAAACATTTATTTTTAAGACATCTGAAACATCATATAAGAAAAGCCTATAGATAAAAAATACATTGAGTGTTGGATTGCTTACCAACAAAGACTCTAATT…	Brassica napus thioredoxin reductase 2-like (LOC106374033), mRNA 616 1100 84% 4e-174 99% XM_013814137.1			NTR2	NTR2 is a mitochondrial enzyme that catalyzes the reduction of thioredoxin, and is implicated in the defense against oxidative stress.
comp69180_c1_seq3	4.89	25.48	1.19	6.07	-2.31742	down	0.0294743	GO:0019005(SCF ubiquitin ligase complex);GO:0005515(protein binding);GO:0042742(defense response to bacterium);GO:0050832(defense response to fungus);GO:0009861(jasmonic acid and ethylene-dependent systemic resistance);GO:0009867(jasmonic acid mediated signaling pathway);GO:0031348(negative regulation of defense response);GO:0009909(regulation of flower development);GO:0010218(response to far red…	NA	K13463	CTGGCTTTACTTGATATAAATACAAATATCGTCGTCTAACTTCTGTAACACACTGTATATAATATAAAAAGGTCAAAAATCAAATATTATTCTGTGATCCCAAAAAAAAAAAAAAATTAATATCAACAAACAACAGAGTAGAGAGATTCTCTTATATATTGATTCCTCTCCCACTCTCTTCTTCCGACGCGTGTCCTTGCTTACTCGAATCTCCGACGAAACGAATCGAATCTTGACGACGGACGACGACGATGGAGGATCCCGATAACAAGAAGCTCAGATCAACCCCGCGGAACGCCGATGACGTCATCTCGATAGTCATGCCGTACGTAACCGACCCCAAAGACCGCGAATCCGCCTCCCTCGTCAACCGAACGTGGCTCAGAGCGGACTCGGAGA…	Brassica rapa coronatine-insensitive protein 1-like (LOC103865755), mRNA 491 491 82% 1e-136 83% XM_009143602.1			COI1	COI1, FBL2, At2g39940, Required for jasmonate-regulated plant fertility and defense processes, and for coronatine and/or other elicitors perceptions/responses. Seems to not be required for meiosis. Required for the regulation of some genes induced by wounding, but not for all. Component of SCF(COI1) E3 ubiquitin ligase complexes, which may mediate the ubiquitination and subsequent proteasomal deg…
comp49237_c0_seq2	7.33	36.78	2.37	12.39	-2.24166	down	0.00858858	GO:0005618(cell wall);GO:0005634(nucleus);GO:0005886(plasma membrane);GO:0000159(protein phosphatase type 2A complex);GO:0005488(binding);GO:0008601(protein phosphatase type 2A regulator activity);GO:0009738(abscisic acid mediated signaling pathway);GO:0009734(auxin mediated signaling pathway);GO:0009926(auxin polar transport);GO:0009873(ethylene mediated signaling pathway);GO:0009789(positive re…	ko04111(Cell cycle - yeast);ko04113(Meiosis - yeast);ko04114(Oocyte meiosis);ko04310(Wnt signaling pathway);ko04350(TGF-beta signaling pathway);ko04530(Tight junction);ko04730(Long-term depression);ko05142(Chagas disease)	K03456	GCAGCAGCGGGGAAAGTGACTAAGTTCTGTCAGCTTTTGAATCCAGAGCTTTCTATTCAGCACATCCTTCCTTGCGTGAAGTGTCAGTAATAATGGGAATGGCTCCTATCCTTGGAAAGACTAAAATCTTTGATACAAGACTCAACCATTGAGCATCTGCTACCAATTTTTCTCTCCCTTTTGAAAGATGAATTTCCTGATGTACGCCTCAACATCATAAGCAAGCTAGACCAAGTCAACCAGAGCTTGCCGAGGATCGGCACTTGAGAGTTCGTCTTGCTATAATCGAGTATGTTCCTCTGTTGGCCAGCCAGTTAGGTATAGGGTTTTTCGGACAAGCTCGGAGCCCTTTGCATGCAATGGTTACAAGAC	Brassica rapa serine/threonine-protein phosphatase 2A 65 kDa regulatory subunit A alpha isoform-like (LOC103829159), mRNA 217 604 94% 3e-54 96% XM_009104823.2			PP2AA1	PP2AA1, EER1, RCN1, REGA, At1g25490, the PR65 subunit of protein phosphatase 2A serves as a scaffolding molecule to coordinate the assembly of the catalytic subunit and a variable regulatory B subunit. Required for proper chromosome segregation and for centromeric localization of SGOL1 in mitosis. A subunit involved during developmental process such as seedling and floral developments. PP2A consi…
comp63945_c1_seq5	6.72	30.06	0.49	2.16	-2.03817	down	0.0437819	GO:0016021(integral to membrane);GO:0005886(plasma membrane);GO:0009506(plasmodesma);GO:0005524(ATP binding);GO:0004674(protein serine/threonine kinase activity);GO:0004872(receptor activity)	NA		CCCTGAACGTATATGTCAAAGAATCGTCTTCCCAAACTTCTATACGTTTCATCGTCACTGAACATAATTTCAGCGAAGTGAAGATTAACAGTGTAATTTCCTTGTCCAAGACACAATGCGTAGTAAGTAAGTGAAATGGCTGATAGACTTGCATGTGTATAAAGACTAGGATCTGCTATCGTAAGCTCTGACGTATTTTCCCATATGGTTGATCCTCTGGGAGACCGAGCATCTTCCAAGAAGTTCCCGGTGTTGCTAGAAACCCAACCGTTTCCACTGTCGTAGAAGATTGGTCTAGCCGATGTATCAGCATCATACTTAGTCCCATTGATTGTAAGTTCAGTACCACCACAGTTTATATGAAGGCCATAGAAAGTTTTGGGACATTTATAGCTACTC…	Brassica napus probable leucine-rich repeat receptor-like serine/threonine-protein kinase At3g14840 (LOC106349287), mRNA 2272 2272 100% 0.0 91% XM_013789232.1			At3g14840	LRR-RLKs in plants during almost all developmental processes throughout the life of the plant and in defense/resistance against a large range of pathogens
comp58296_c0_seq2	476.82	1971.2	105.26	451.55	-1.9687	down	0.000181684	GO:0005634(nucleus);GO:0000166(nucleotide binding);GO:0003723(RNA binding)	NA		TCCTTCATGGATTGCTCATCCTTGAAAGTGACGAACCCAAACCCCCTTGATCTTCCGGTCTCACGATCGTTAATGATCTGTTCACAAAAAGAATAACATAACCAAATCAGCAAACAAACCCAACTTATAAGAACAAAAGCATTCACATAAATTTTGCAAAAATCAATGTAAAACCGAACGATCTCCAGGCTCATGGTAGCGGGAAGATGAACGTACCGATTAAGAGGAAAAGCAAGTAACAGTAACAAAGAACATAGTAACAGTAATTTCGAATCAAGTAACAGAGAAACACAGATCGGAACAGATCCGTCGAGGATCAGATCACCGGGGAGTCTGATCTCTGCGTGTAACGGACCTTGGAATCAACTAGTTCGCCGAACTTAGAGAAGGCGGTCTCGA…	Brassica napus glycine-rich RNA-binding protein GRP1A (LOC106410966), transcript variant X2, mRNA 300 402 74% 2e-77 80%			RBG1, GR-RBP1, At2g16260, AtRBG1, F16F14.24	RBG1 GR-RBP1, At2g16260. Possibly has a role in RNA transcription or processing during stress. May play a general role in circadian phenomena associated with meristematic tissue
comp45937_c0_seq4	8.67	36.83	1.59	6.68	-1.93511	down	0.0280415	NA	NA		CCGAAGTTTCATGTTTTTTTTTTGTTAGATTCTGCATAGTGCATAATACGATTGTGTAAACAACTCTTCCAACAAAAGGACATGCTACTGATATTGAAATAGGAAACCAAAGTACCAAAACCAAAATAGCAGAGCTGTTAAGTTTAACGACGGATACAAAAGCATCTTTAAGTTCTTAATAGAGATAGAGAAAAAAAGAGAAGATCTTACCATTTTGGTCACACTATCTTATAAGTGGTAACCAGCTTCTGCCGCACATCACTGCGTTAGCAGCTTTGGCATCCATGGACAGAACATTCTCAGGAGGCTCTCTTTTGTCCGTAACATAAGCATCGTAAGACGTGGCACGTGAGATCGGTATGGAGAGAATGTCACGAGCTACACGAGACAGGACTGGAT…	Brassica rapa zinc finger BED domain-containing protein RICESLEEPER 1-like (LOC103869698), mRNA 1314 1314 91% 0.0 95% XM_009147778.1			BED domain-containing protein RICESLEEPER 1	Transposase-like protein that is essential for plant growth and development. May regulate global gene expression by recruiting other cellular factors。 "The SLEEPER genes: a transposase-derived angiosperm-specific gene family."Knip M., de Pater S., Hooykaas P.J.BMC Plant Biol. 12:192-192(2012)
comp57362_c0_seq8	29.5	99.89	4.95	16.89	-1.64662	down	0.00661527	GO:0005634(nucleus);GO:0042803(protein homodimerization activity);GO:0009649(entrainment of circadian clock);GO:0009908(flower development);GO:0048573("photoperiodism, flowering");GO:0042753(positive regulation of circadian rhythm);GO:0009585("red, far-red light phototransduction");GO:0009909(regulation of flower development);GO:0080167(response to karrikin);GO:0010114(response to red light);GO:0…	NA		CTAAATACTACTATCTTTATTTCCAAACAAAAGTAATATTTTTTTAAAAGACTACAATCCATGTTACCAAACACTCTTATTTTTTAAACTCATATACATGTTTCCAAACAATCTCATTTTGTACTTCAGTTTTAATAAGATAGATAACCCATATAATGGGTTTTCTCCCACGGATTATTCTAACGACAATCATTGCAATAAAACTAAACATAACACATCATAACTTATCATAGGTTTAACCAGACTGATTCAAAATGTTCAAACCGGCCGGTCTAACTAAGAAAGATCAATTTGATCCGGGATGATTTAATTAATTAGCTCTGGTTCCGGAACTACCACCCTCGTGTCCGCTCTTTCCACCGTGAAACGCCGATGAGAAATTGGTGTTGAGGTCAGAAT…	Brassica rapa protein EARLY FLOWERING 4-like (LOC103865763), mRNA 924 924 79% 0.0 96% XM_009143612.1			ELF4	EARLY FLOWERING 4 functions as a signaling intermediate in phy-regulated gene expression involved in promotion of seedling de-etiolation, circadian clock function, and photoperiod perception
comp66682_c0_seq7	19.83	65.17	1.25	4.23	-1.62254	down	0.0291171	GO:0030246(carbohydrate binding);GO:0032450(maltose alpha-glucosidase activity);GO:0005975(carbohydrate metabolic process)	NA	K01187	CGATCTCATAATTTAAAAAAATCCTTACAACAAGAATGGTTGATATTTTACAAGAGATTGCAAATTTACAAGAAGTTGCAAGTCCTTTGGGGAAGCAAAAATATTTTTCCATGTATATCATAAAAGATTGATGCTGAAATATCTCTTATAAGATTTGCTAGAAAAACACTACCTCTTCTCCAAAAGACCATGGCTCATGATCATCAGTGCCAGCCTCAGAATGACCACGGCAGAACGGAAACATAGCTCCAACGCCCATCCAACGCCCAAATAGCCGCGGAGTTGCGTTGCCAGCAAAGCCACCAATATCTGGTCCTGATAATGGCTGCCCACTAAGCCCCAGTTGAAGTACCATGGATATAGACATATGTAGATGCTCCCAGGTTGAAAGGTTATCTC…	Brassica rapa neutral alpha-glucosidase C-like (LOC103832252), transcript variant X1, mRNA 2933 2933 87% 0.0 98% XM_009108229.1			alpha-glucosidase 2, AT1G24320	Hydrolysis of terminal, non-reducing (1->4)-linked alpha-D-glucose residues with release of alpha-D-glucose
comp57483_c0_seq1	395.33	1180.67	23.73	72.35	-1.49806	down	0.00074535	GO:0046658(anchored to plasma membrane);GO:0009506(plasmodesma);GO:0005507(copper ion binding);GO:0016491(oxidoreductase activity)	NA		TCTGAAGATAAAATCCATTCCTTCAAATTAAAACCCTTTCTTTAAAATACACTTTGATTTAATGTTTTGCTAGTTCTTTGTATAAACCATCATTATACTAACAAATTACATAAACACATACTTTTTAATTATATATTTATCAGAGAACTCTACCGCAGCGGAGGAAATTCTCCGGTATCGGAGATTCATCTCTTGTCGGAATATTCCTAGGATCTTCTTGTCCATCACCTTTAACCCTGAAGTAAAGCTCTTCACCAAGATACCATTGCTCTGCCTTCTGTGATCTCACGTTCCACATCCCTTGATTATCCATCGCTATCAATATCGCCACCCACGAATATGGAAAAACCTGAATTGTCGACCGAGAAACAGCGTCCACTAAGTTGTATCCAGCTCTCT…	Brassica rapa monocopper oxidase-like protein SKS1 (LOC103852980), mRNA 3456 3456 98% 0.0 99% XM_009129884.1			SKS1, At4g25240	Laccase-16//Monocopper oxidase-like protein SKS1
comp61706_c0_seq3	26.39	79.68	3.61	11.03	-1.49206	down	0.0385037	GO:0009507(chloroplast)	NA		TCACTGATTAGATTAACTTTAAGAGAAACCATGGAGGTTCAGACAAAGTACCAGCCATAACGGCCAAGGGGATGCGATCCCAACAAAGAGCAGAGTAGTCAAAAGAAAGAAACACAAGGCTCCAATATTTGAAAAGATGTCAGTAGACACCTTGAGAGCACAACTAAAAACACGCGACATCGAGAGATTAGATGCGAGATTCCTTAGTAATCAGTTGGTGGTTGCAGACCAAGGAGAGGGCTTCTTTTGTTATAGTGGATGGGTACTGGTGGTGGCCTGTGTGTGATAACTCCATTATCGTATTTTGTCCCCTCCATACTCTTTCTTCACGTCATCAATGTAGCAATCAGGCAATGTAAAGACTACTCCGGGCAATCCCTTGAACTTGTCTGATTCTTC…	Brassica napus multiple organellar RNA editing factor 1, mitochondrial-like (LOC106450459), mRNA 1173 1286 95% 0.0 95% XM_013892117.1			At4g20020, MORF1, RIP8,	Involved in organellar RNA editing. Required for the processing of numerous RNA editing sites in mitochondria (PubMed:22411807, PubMed:23818871). Binds to the mitochondrial MEF19 and MEF21 factors, two pentatricopeptide repeat-containing proteins involved in RNA editing. "Multiple organellar RNA editing factor (MORF) family proteins are required for RNA editing in mitochondria and plastids of pla…
comp48895_c1_seq1	175.33	485.89	18.49	51.34	-1.35974	down	0.0385037	NA	NA		TGCACCTACATATTTATATATATAAATTTTGGAAATAATACAATTCTTAGTCGGTCATACATTTGAATCAATAAATACGAATCATTTCATAAGAAAGATCTTTAAAGGCAATTTCAGAATTAAAAAAAAAAACATATATGAATTGGCTACAATATATGAAAACTTCATATTTTCTTGTTGTTTACATATATATAAAAACTATAACAAGTGAATACTGTTACACATTAGTAGGTGTTATCCGTGCTGTCCGCGGAGTTAAACTTTACATGGCCATTGCTATGCCCATCACGCACGATAGCAATCCGAGAAGGACGACAAAACCTGACGTATCTCCCTCACGAATCGTAGAAGAATCTGATTTTGGCACAAGAGTCGGACTGCTGGTCGGAGAAGGAGCAA…	Brassica rapa putative fasciclin-like arabinogalactan protein 20 (LOC103851072), mRNA 1636 1636 94% 0.0 93% XM_009127898.1			FLA20, At5g40940	May be a cell surface adhesion protein that is required for normal cell expansion. references 1: BcMF8, a putative arabinogalactan protein-encoding gene, contributes to pollen wall development, aperture formation and pollen tube growth in Brassica campestris.Ann Bot (2014) doi: 10.1093/aob/mct315. 2. MacMillan CP, Mansfield SD, Stachurski ZH, Evans R, Southerton SG. Fasciclin-like arabinogalactan…
comp49466_c0_seq2	59.67	156.33	9.29	24.91	-1.29021	down	0.044362	GO:0005829(cytosol);GO:0005739(mitochondrion);GO:0003825("alpha,alpha-trehalose-phosphate synthase (UDP-forming) activity");GO:0005992(trehalose biosynthetic process)	NA	K16055	ACCTCTTCCTCAAGAAAGTAGGCAAGATCATGAGGTGGTAATCGTGAATCCAGACGTAATCCTCATCAGGGTTGAGCACTTCAGAGATCTTGTCAGCGAAGATCTTGTTAACCTTCGTGTACGCCTTCCAGTGGGATCGATCGAAGAGGGATCCTTGGGCCTGGGTCATGGGGAGGAGGTAGTGAAAGATGGGCCAGAGGTAGTGTTTGCAGAAGCCGTGGTAATACTTGTTGAGCAAGTCACAAGGCAAGAACGTTGGAACGCACTGAAACTTCTCGAGAAGGTACTGAGAGACGTCTTCTTGCTCCGAGGGCGAAACGTCGGCGTTTAGAGACCCGACGTAGACGACTTCCGTCTCGGGAGGGAACCCGTCTTTGAGCTGCAAGTAGAGACTGTCAT…	Brassica rapa probable alpha,alpha-trehalose-phosphate synthase [UDP-forming] 11 (LOC103837918), mRNA 1380 1380 100% 0.0 99% XM_009114310.1			TPS11	TPS11
comp65401_c0_seq1	241.33	616.67	16	42.62	-1.28137	down	0.0162946	NA	NA	K14798	TGCCACTAATTACGAAAAGAAAGGGTGTATAATAAATAAAGCCAGAACATAAGTCGTTGATAAAAAACACAACTAAACCTTTCCGCATACGAAAAGAGATTCAAAATCTTTAGAACAAAAACACAAAATATTACATGAAAATGATATAAGAAAAAACTGGTTGTTTAACACTCTCTGAGAAACGTTTAGTATTAAAGAGGAATAGAAGATGGACCAGAAACAGCAACAGCCTTCTGAGCACGCTGAGTTTCAAACCGATAAAGCTCCTTTGTCTCTTTCTTCATCTTCCTCGCTTCCCTCTTCTCTGTTTTCACAGCAGCCTTCCTCTCTTTCTTCTCCTCTTTCGTCTCTTGCCCATGAGTCTTCCTCTTAACCGGTTCAGCTTTCGGTTTCACACTG…	Brassica rapa protein low temperature viability protein LTV1 homolog (LOC103860640), transcript variant X3, mRNA 2616 2709 85% 0.0 98% XM_009138284.1			LTV1, AT3G49990	Involved in protein transport. Non-ribosomal factor required for efficient nuclear export of the ribosomal 40S subunit. Component of the GSE complex, a GTPase complex required for intracellular sorting of GAP1 out of the endosome
comp69719_c0_seq3	82	211.28	4.09	10.62	-1.24961	down	0.0370859	NA	NA		TATAATTAACAAAGACATAGGTTTCAGAATGAAATTTGTTTTTAAATGTTATGTTTGAGTCTTCTGTTTCATCAAACCCATTACATAATTAAACACAGATGGCATTGTTGTTGATAGTTTAAAAGAAAATGAAAACACGCAGAGACTAGAAATTAAGTGAAAATGAAGGATCATAAATAATGAGATTAAATATCAGAGAGATCCTTCTTCAAGTTAAACTTTGTTGTCCTTGGCTTCTTACTTATGCATGGTACCAACTTCAACTTGCTAGTCTTGGTTTTGCATTCTTCCTTCTTCTTTTGCTACCGTCATAGATGGGAACTTGATTGGTAGCTTCATCGATGGGAATTTGATTCATCAACGTATCCTCGTCCTCTTCTTCTTCTTCTTCTTCGTCGT…	Arabidopsis thaliana glycosyltransferase (AT4G01210) mRNA, partial cds 2432 2432 84% 0.0 86% KJ138774.1			AT4G01210, MEE47	MEE47, AT4G01210 transferase activity, transferring glycosyl groups
comp65977_c0_seq8	262.28	627.5	5.53	13.88	-1.19865	down	0.0411914	GO:0005737(cytoplasm);GO:0008964(phosphoenolpyruvate carboxylase activity);GO:0015977(carbon fixation);GO:0015979(photosynthesis);GO:0006099(tricarboxylic acid cycle)	ko00620(Pyruvate metabolism);ko00710(Carbon fixation in photosynthetic organisms);ko00720(Reductive carboxylate cycle (CO2 fixation)	K01595	CGAAGACTCTCTCTCTCCCCTTCACACTCTCCACACTGTTTTCCTTTTCCAAGGTCTACTCGAAGGTCAAAGCAGTCTTTCGATGACGGATACGACGGACGATATCGCGGAGGAGATTTCGTTCCAGAGCTTCGAAGATGACTGCAAGCTGCTCGGCAGTCTCTTCAACGACGTCTTGCAGAGAGAAGTCGGCTCCGATTTCATGGAGAAAATCGAACGGACTCGTGTTCTCGCTCAGAGTGCGTTAAATCTTCGTCTGGCTGGTATCGAAGACACGGCCGAGCTTTTGGAGACGCAGCTGACTTCTGAAATATCAAACATGTCACTGGAGGAAGCACTGACGCTGGCTCGTGCCTTCAGCCATTTTCTCAACTTGATGGGAATTGCCGAGACACATCA…	Brassica rapa phosphoenolpyruvate carboxylase 4-like (LOC103840598), mRNA 5137 10189 99% 0.0 99% XM_009117095.1			PPC4, At1g68750	PPC4 At1g68750. Through the carboxylation of phosphoenolpyruvate (PEP) it forms oxaloacetate, a four-carbon dicarboxylic acid source for the tricarboxylic acid cycle
comp85455_c0_seq1	16.83	0.07	9.42	0.05	inf	up	9.63233e-06	NA	NA		TCATTGTTACAAATCTCACGTTCAAAAATAAGATAGAGAAAACATAAATATGTAAAACAGTAAATACAGAAATGTCAGAAGCCAAAATTTGTCTTTGATTGATGAACAAGAACAAGGCCAACCATTCAGAGGGTAGAACTAAAGGAGACACTCTAAACACCACAAAAAAGGTTATGAAATCTAGTAAACAAGCTCATGGGGCTTCATCCCTTGTTT	Camelina sativa 60S ribosomal protein L6-3-like (LOC104751278), mRNA 150 150 90% 5e-34 78% XM_010473197.1			RPL6C, At1g74050
comp39723_c0_seq1	8.33	0.17	0.98	0.02	inf	up	0.0236769	GO:0016021(integral to membrane);GO:0008270(zinc ion binding)	NA		CTCTAGTAATGTTGATTTGAATCACACTATACATGTCACACTTCTCGTAAAACATACCAAAACATAAATTGTTGAATGGATTCAAGATTAGCTATTATTTCAAACATTGCTGTTATTGGTACCGCTTGAACCATTAATGCAAACAACACCTTTCTTCTCTCTACTCAACAACTTCTTAAGTGATCTCAACCTTGTGAACATCGGTGACTTCGGTTCTTCTTCTTCTTCTTCTTGGATTCTCTCGGATGATATCTCACTTGAACTCACTGGAATATCCACCACAACTTCCCTTACATCTTGCGCTCTGTTACAGCTGTTAGTACTACTAGTAGATTCATGTTGACGATCACTAGAACCGAGATCTTCAGTAACTACAAGACCTGTACTTCTAACTTGATT…	Brassica rapa RING-H2 finger protein ATL60 (LOC103848508), mRNA 1653 1653 100% 0.0 97% XM_009125401.			At1g53820	ATL60.RING zinc finger proteins involved in many signal transduction pathways. RING-H2 has a role in plant development and defense. Many plant members act as ubiquitin E3 ligase by ubiquination specific target proteins. Acta Physiologiae Plantarum, 2012, Volume 34, Issue 4, pp 1529-1535. Characterization and expression analysis of the maize RING-H2 finger protein gene ZmXERICO responsive to plant…
comp38154_c0_seq1	62.33	0	16.39	0	inf	up	0.000370468	GO:0005576(extracellular region);GO:0050832(defense response to fungus);GO:0031640(killing of cells of other organism)	NA		ATTTTATCAGAAATGGAGAGGACAATTTCTTATGTATTATTCGTCAGCTTCTTTATCATGTCTGCGTTAGTTATGATTGAGGCACAAGGGAATTTGTGCAGAGATGGTCTAGGCACTTGTGAGGACTGCGACCAGAAATGTAAAACTAAGCACGGACCATCAAGCGAAAGCAGCTGCGACCGTAGTGTTGGAGTGGCATTATGCACGTGCTTTTACCAATGTACTCCTCCTACACCTCCGTCGCCGCCGACACCGCCCACTTGCAACAGTGGAACTACTCTATGCACTGAACAGTGTTCGGACAATTGCTGTGACACGAACTGCGCAAAGCTGCATGCCGGTGGACATGGAATTTGTAATTCCATTGGTAATACTCGTCTTTGTTTGTGTCAGTACCCT…	Brassica rapa defensin-like protein 182 (LOC103829127), mRNA 800 800 96% 0.0 100% XM_009104793.1			LCR59	PDF3.2, LCR59, At4g30070 confers broad-spectrum resistance to pathogens
comp28797_c0_seq1	17.33	0	1.67	0	inf	up	9.3221e-05	NA	NA		GGCAAGTATAACAATGGAAGCTCTTCCTAATGATCTCGAAGAGAGGATTCTTCTCAACCTTCCCCCAACGGAACTGGGCACGTACAGTCGGGTCTCAATGAGGTGCAGGAATGTGATCCAGAGCAAAGAATTTATCAAGGAGTACATTGGCCGGTCGACCACAGAGCCTCGGTTGTTGTTGGTAGAAACCACAATGAAACCTGAAGTACTGTTTCACTCTATGTATCAACAGGCGAACCCATTGTTGTCCGGTAAAGAAAAGGTGCGGATTCCTCATAGCCCAGGACCACAGCTTCATATTGATCATCCGGTCCGAGGTTTAGTCTGTCTTTCATATGAAACAAAGGTTGTGATTACCAATCCGGGTGCAAAAGAGATTGTGTGTTTACCGGAAAACGA…	Brassica rapa putative F-box protein At1g70960 (LOC103854855), mRNA 2100 2100 91% 0.0 99% XM_009131812.1			At1g70960	At1g70960
comp36113_c0_seq1	159.67	0.33	6.12	0.01	9.30366	up	2.94696e-34	NA	NA	K01411	TCGCCAAGAACCCTGTCTTCCATGAAAGGACAAAACACGTTGAGAATGACTGTCATACAGTACGTGATGCTGTTCAATCCAAGCTTCTCACGACAGAACATATCTCTACTAAGCATCAACCTGCGGATCTCCTCACCAAGGCATTACCTACGCCTACATTTGATTACTTATTGTCCAAGTTAGGCATTCGGACACCGTCATTGCCAACTTGAGGGGGAGTATTGGGATTAGGATAAATATAAAGTTTCCTATATTGTTGGGATTTAGACGATCTATGTATTTCCTTTTCCTAGCTAGGTTATGCTAAAGATGTTGTATATAAACACCTCTTGGTGAATGAATAAAGGACACACAATTCTACATTATATTCATTATACTCCAAAGGGTTGAAACAAATTT…	Brassica rapa nardilysin-like (LOC103854597), mRNA 5126 5126 90% 0.0 99% XM_009131534.1			At1g06900	At1g06900 cleaves peptide substrates on the N-terminus of arginine residues in dibasic pairs.
comp47748_c0_seq2	143.67	1.67	29.22	0.34	6.5577	up	0.000116467	NA	NA		GCTCGAGCCCTGTGTCTATTTTTTTTAATTGTAGAAATCAAAAGTTGTACATCAAAGATTAGACATCTATATATATATAAAAATGTTGGTGACACTCCTGTGATGCCACGTGGAAAGTCGATGACTGACAGGCCGACACCTGTCCTCTTTCTATTTTTTTACGCTTTCGTTGTTGTTTCAGGTGGGCTCACAAGCAAGAGATATTTCTATTTGGGCTTCATACGTCACAAGGTTGGCCCATTAGGCATCGTCTTCGTGACCGATGGTTGCGTCTATGTCGGTTACTCCGGTGACGTTTCGTTCTCGATTCATCTCCTAACATGCATTAGCAGTTCCATCGAATAGTCTTATCCCTCTTCCAAACTCCACCGGAGCATTCAGATTTAGATCCGGCGGGGT…	Brassica rapa probable mediator of RNA polymerase II transcription subunit 37e (LOC103847667), transcript variant X3, mRNA 161 256 37% 7e-38 88% XM_009124762.1			MED37E ERD2, HSC70-1, HSP70-1, MED37_4, At5g02500	Alternative name: HSC70-1, Heat shock 70 kDa protein 1. Component of a ternary complex composed of WPP1, HSP70-1 and WIT1. Component of the Mediator complex (Probable). Binds to the deubiquitinating enzyme AMSH3. Interacts with SGT1B (via SGS domain). Interacts with OEP61. Interacts with HSFA1A/HSF1. Interacts with BAG3, BAG4 and BAG5. Interacts with WPP1, WPP2 and WIT1. Component of the Mediator…
comp452_c0_seq1	69.67	1	16.28	0.18	6.52911	up	0.000136236	NA	NA		GCCAACTTTCAAGAAAATAGATAGCAAACACACATAAACATAAACCTTTGGGCATGCTATTGGATCCCAATTTAAAAAAAAAAACACAATCAAGTAATAACGCAATTTCAAAACAGTTAATATTGCTTTTCAAGTGTAGTACACACATGAGCCATAACTTGGGTCGACAAAGACCCAGCAACTGCTGCGGTTGAACCTGCAAGAGTCTTCAATGCGTCCATGACTCTGGTAATAAGCGTTCATCACATACGACGCGTGGTCATAAAGAGTGTTTGGTTCATAGCATACTCCCCCGGGTTGGATCTGTGTACAATCGACGCCGTTGCTGCAAGCGTAGTCAATGTTGGCTTGTAACTGCTCATCTGAAGCATTAGGCATCGCCATGCACCATTGTCTGCA…	Brassica rapa glucan endo-1,3-beta-D-glucosidase-like (LOC103873744), mRNA 817 817 94% 0.0 97% XM_009152136.2			major pollen allergen Ole e 10	Glucanase, major pollen allergen Ole e 10 (LOC9302614). May be involved in recognition between pollen-stigma and pollen tube-style cells
comp78010_c0_seq1	16.67	0.33	4.58	0.07	6.05399	up	0.00776388	NA	NA		GTTAGATTTTAATATAATTTATTCATATTACCGAAGATAATAACTTTTTGGGTTAAAGTTGAGGATACATATTAAATTAAGAATTATTTGGTCCACAGGAATCCTAGCATAGGACGACCAAGAAGTTTAGAACTTGCAGCAACAAATATAAGAAATAGGTCTGTCTGGACCATTTGCATGTTTTAAGCAAATTCCCCCAAGTTTGAAATTCAGAGAAATACATTCTGCAATGCACTTCTTTTCCGGCTTCTCGCCCAAACATTGCCCCTGTGCTACACATTCTCCCGCTTTACCAGAAATTGTAGGAAAATGGCTTATCAGGGTAAATACCATCAACAAAGAAAAGAGAAGAGATAAACTTTTCCTGGTTGACATGGTATTTATGTATAGATTACACAA…	Raphanus sativus D81Rfo (restorer-of-fertility) genomic region 170 296 67% 1e-40 82% AJ550021.2			-	PPR protein restorer-of-fertility for Ogura CMS
comp40628_c0_seq2	19.67	0.33	2.91	0.06	5.75668	up	0.000125761	NA	NA		AAATGGCGTCTTTGAATCCTGTTTTCTTTCTAGTATTCCTCCTATTGACAACGTTCTACCACCTTGGTGAGGGCCGTGCGCCCCATACATTTCTTGTGGGAGGATCAGCCGACGGATGGAAAGTTCCAGAATCATCCAACAAGACTCGACTCATCCATTGGGCTGAGACCCAAAGATTCCTAGTAGGAGACAGTCTCGAGTTTAACTACGATAACAAGACAGATTCCGTGTTACAAGTGACAAAAGAAAACTACGAAAAGTGCATTACAAAAGAGGCTTCGAAAACATATACTGCGACACAAACCATCCTGAAACTTAATGAGTCAGGTCCACACTACTTCATCAGTGGAGATCAAGGTAATTGCGCTAAAGGTGAAAAATTGATCGTGGTGGTTGAGT…	Brassica rapa early nodulin-like protein 1 (LOC103864510), mRNA 1344 1344 93% 0.0 99% XM_009142265.1			ENODL1, AtENODL1, early nodulin-like protein 1, At5g53870	Phytocyanin-like protein
comp59887_c1_seq1	10.54	0.42	3.75	0.14	5.39686	up	0.013957	NA	NA		GTGGAAACTATTAATTAATCACATGACATAAAAGTTGATTGAGACCACATCTAAGTTTTGTGATATAAATGTTCCTTCAGACGCAAGACACATGTCCACCAAAGCTCAAAGATTATTTCAAACATATAATCGTAGTTGGAATTTAATGATCAGAGAGCTAAAACATGCGATCCATGGTGAAGTCTTCCCCCGAGCAGAGTTTAGGCTCATTATTATGATAAAGATCCTTGAAGTCCACGAATATAATCCATATGTTATACCCTCCAGATATCTCATATAAATCCATCACCGACCACTGAGTGATTGAAGCAATGCTAATGTGTGAGCTCAGATACTTAGT	Brassica rapa beta-glucosidase 11 (LOC103844557), mRNA 152 152 70% 1e-34 71% XM_009121358.1			BGLU11, At1g02850	Hydrolysis of terminal, non-reducing beta-D-glucosyl residues with release of beta-D-glucose.
comp84808_c0_seq1	10.33	0.33	3.88	0.1	5.36542	up	0.0174411	NA	NA		TGGGAAATGAAAAATAAAGCTTACAATTTTATTTAAGTAATCAAACTTTAAAACTGAAGAAATTGGAAAACAGGACAACATATGACTAATTTGCATGCATGAATGGGACCACATTATCAACATGTTTGCAGTTTATTGCAACAACTTATTTATGAAAAAAAAAAACACATTGAATGGGAAGCTTTATCATTAGAATATATATCCGTTAGATGATCTCTTAATGATCTTGCGTCTTTTATTTTATCACCAAAACATTCTTTGTTCACTTGTACTGTCGTCAACTCCATGAAGACGATTAATTAGTAGTGGTATGGAGGAGGTGGA	Brassica napus extensin-3 (LOC106386159), mRNA 560 560 94% 1e-157 99% XM_013826052.1			EXT3, EXT3/5, EXT5, RSH, At1g21310	PEX3: Pollen-specific leucine-rich repeat extensin-like protein 3. Modulates cell morphogenesis by regulating cell wall formation and assembly, and/or growth polarization. Expressed in flowers, stamen, pollen, and pollinated carpels."Whole-genome comparison of leucine-rich repeat extensins in Arabidopsis and rice. A conserved family of cell wall proteins form a vegetative and a reproductive clade…
comp67571_c0_seq4	28.17	0.67	16.36	0.48	5.31522	up	8.2373e-08	NA	NA		CTTTGTACAGATTCAGATTCCCTACACTTTGCTTATGCTCGAGCCTAAGTACTTGAAAGTTCTCATTTTAGTTCAAACCATTGTGTGAATGATTGACTATAAAGGCTCTGAATCATTTGTGCTTGTTTCTCCACTATAAACCCACTTGGTCTTTTGTTAAAATCTTCTGCTCATACAGGTTTAACACAGGCTGGTATATTTCTTCATTTG	Brassica rapa gamma-soluble NSF attachment protein (LOC103858222) N-ethylmaleimide sensitive fusion , mRNA 239 239 87% 1e-60 88% XM_009135539.1			GSNAP, At4g20410	Required for vesicular transport between the endoplasmic reticulum and the Golgi apparatus. Binds to SNARE complex and then recruits NSF to disassemble it
comp48766_c0_seq6	10.33	0.2	1.75	0.03	5.30709	up	0.0191455	NA	NA		CGTATTATTTCCAAATCATCTTCGATTAGTGGCAACCGGTTCTCTGCGTACTTCATGATGAGTGTGCATATATTCTCTGCTTTGACCCGTCTTGCGTTTATAGTTGTTACAACCGTCAAGAAGTGATCAAGTTGAAGGTTCGATTTACAACGATATATCTACATCTTCTGGTATGTCATGATTATCATTGCAGGCTTTCCAAGCAAGCAAGTCGCAGCAATGGTTGCCTGTGAATCCAGTATGAGCTTATCCACTCGCCTGAGTTCGCCACCGCCTCAAGACGTTCCTGGCCTCCCAGAAACGGATCAACCGCAATTCAACGGTGGACGAGCATCGTCGATTCGGTCTTCAAATCAAAAAGGAAAATTGATGCGCTAGCCAGTTCTCAGAAAATAAGTT…	Brassica rapa putative BTB/POZ domain-containing protein DOT3 (LOC103846825), mRNA 206 206 31% 2e-51 78%			DOT3, At5g10250	May act as a substrate-specific adapter of an E3 ubiquitin-protein ligase complex (CUL3-RBX1-BTB) which mediates the ubiquitination and subsequent proteasomal degradation of target proteins (By similarity). Involved in leaf vasculature patterning
comp78577_c0_seq1	14.06	0.5	3.37	0.15	5.25092	up	0.00906041	NA	NA		GTTTGGTTAAGATTGTTTTAAAAAAATAAAAAATGTAACTGATCCAGAGTCATCGTCGCCGGGAGAAATGGACCGGTTCTAGGATCAAAGTGGGCCTTACCACGACGGAGAAGAATCTGGGACACCTGATTTTGATACAGGGAGATGGAGGAACTCGGAGGAAAACGTCTCGTTATAGAGAGCACCGTGGCGACTATCTTCACATGTCCTCTCGGCTCATTAAGCTCTACTATTGCTTTTCAGGTGGTATCAAGACCAGCTTTAAGTGGAAGTGACTACATCTCAACTCTGGAGGGAGAACAAGAAAGACCTGTTTTGAATGTGAATGGGTTCTTTTTCCTTTTAGCTATGTCTAAAAGCTGAACTCAAGGCGGTATGTTGTTTACTTACTACACTCTG…	Brassica rapa myosin IB heavy chain (LOC103852039), mRNA 114 193 62% 9e-24 71% XM_009128930.1			myosin IB heavy chain	Myosin is a protein that binds to actin and has ATPase activity that is activated by actin. Myosin IB may have a role in chemotaxis and aggregation; it could serve to stabilize and even retract cortical structures, such as pseudopods and lamellopods. Involved in the whole cell motility of aggregation-stages cells. Overexpression results in significant decrease in the rate of cellular translocatio…
comp55196_c0_seq1	95	4	6.4	0.28	4.63951	up	6.90044e-17	GO:0016021(integral to membrane);GO:0005886(plasma membrane);GO:0006865(amino acid transport)	NA		GGGAAATTCTATCAAAATATTCTTAGAAATAGACATCATCCATAAAAATAAATGATTTTGTGTGTGGTTAAGTAAATGAGTTGGTTCAATCCTCAATACATTATGTTAAGCGGTTCTCCTGTACTCCGAATGAATGCCAAATCATCTAATGAATCCAAGGATGTTGGTGGAGATTCAGTGCACTATCGTTTTCTTGAACTTCATGTCTCATGTGGTCATTACTAATAAAAGGGCTTCCAAGTTGAACTTCTTGTGAAAGAAATTCATATTTACATGCTAACATTAACAAAGAATGCTTTAGGGTCTGAAGAAGTTTGCATGTAAACCCTTTTCAGCCAAAAATAATGCCGACGTAACCACAAGCAAAACGCTTAGAGACGCGCCTAAGCTTCCCACAAA…	Brassica rapa lysine histidine transporter-like 7 (LOC103831015), mRNA 2794 2794 88% 0.0 99% XM_009106895.1			At4g35180, LHT7	Amino acid transporter
comp45715_c0_seq1	19.33	1	2.09	0.1	4.50525	up	0.000181684	NA	NA		CTGCAGTCTAGACCCTTTGCGATACCATTATAGAGACTTGGGTGTGCGTCTTTGCGATACTCCGAGAGAGTTGTGAGATCAAGAAGACGGACCGGTTTCTTGATTCGGCTCAACACTTTGTTAACCACAACCCAACCTAAGGGAAATCCTCCTGGATATCTTTGTCCCATGAACGGCTGAGTTTGGCCCTTGCACGACTTCAATGGTTCGTTCCACTGCCTTCCATCGTAGTGAACAGGAGAAACACCTTGAAAGAAGACTTGAGTGCGTGAAGGGTTAATGTTACCGTTAATCCATCGAGCCCATGTGTTTAGTCCTTTGTAAAAAGCCACAAGCCTGTTCATGTCTTTGTACAAGGTGTTTCCTTCCCTCATATAATCCCACGGCTGGATTCCGTCA…	Brassica rapa protein trichome birefringence-like 40 (LOC103857356), mRNA 1884 1884 95% 0.0 99% XM_009134520.1			TBL40, At2g31110	May be involved in the specific O-acetylation of cell wall polymers
comp47956_c0_seq1	13	0.78	1.68	0.1	4.42855	up	0.00745013	GO:0033897(ribonuclease T2 activity);GO:0003723(RNA binding)	NA	K01166	TTTTATTTTGTGACTACTTTGGTTTCCACAAACTATTTAATTCTTCCTCCACATTATTTTCTCTGAAAAAAATGAAATTCTTTCTTTGTATTCTTGCGTTACAACAACTGTACGTGCTAAGTGTCGCTCAAGATTTCGATTTCTTCTACTTTGTTGTACAGTGGCCTGGAGCGTATTGTGATTCAAGACATAGTTGTTGCTATCCGAAAACCGGGAAACCAGCCGCGGATTTTGGAATTCATGGTCTTTGGCCTAACTACAAAACTGGTGGATGGCCTCAAAACTGTAATCCTGATAGCACATTTGATGAATTACGGGTATCTGATCTGATGAGCAACTTACAAAGAGAATGGCCAACATTGTCGTGTCCCAGCAACGATGGTGTGCACTTTTGGACAC…	Brassica rapa ribonuclease 3 (LOC103829206), mRNA 1544 1544 93% 0.0 99% XM_009104865.1			RNS3, At1g26820	May remobilize phosphate, particularly when cells senesce or when phosphate becomes limiting
comp63008_c0_seq4	129.41	7.79	18.97	1.07	4.26212	up	0.00472797	GO:0005737(cytoplasm);GO:0043295(glutathione binding);GO:0016740(transferase activity);GO:0009407(toxin catabolic process)	NA	K00799	GGCTTTTCAACTAATTGAAAATTTATTTCCAAATATAATGAAGACGCGAACAGAATCTTCGTATTATTCTGCAGAAGAAAACCTTTGAAAGAGAGAAAGAACATAACAAAGAGCAAGATATAGAACAACAGAAGATGATCTACTCGAGGCCAAGACTCTTCCTACGCTCAGAAATGAGCGCAATGAGTTTCTCCAACTCAGGCAGGGTTTTAGTGACGCTATCTCTCTGCAAACACCTTTTAGCCCATGCAATCAATTTTGAACACTCTGATTCAATACTAACATTCCCATATTTCTCGTACACCCCAAACCAGCTGTAGAACCCGATGAGAGCTATATCAACAAACCCAAACGTCTTGCCTCCAAAATAATGTTTTTCACCAAGCTCGGACTCTAGCG…	Brassica rapa glutathione S-transferase U24 (LOC103872504), mRNA 807 807 88% 0.0 84% XM_009150914.1			GSTU24	GSTU24 may be involved in the conjugation of reduced glutathione to a wide number of exogenous and endogenous hydrophobic electrophiles and have a detoxification role against certain herbicides.
comp79895_c0_seq1	11.33	0.67	4.85	0.29	4.22042	up	0.0244318	NA	NA	K03327	TTTCTGATAATTATTGTTATGAGACATGTTTGAAAAATAAGTTCACAAAAGACATTTTTGTAGTTACTACATAGAACCTATGTAATACTTGGACTGACTCTCGGTATACCACATCAGTCTTTTATACCAACATAAGAACATATAGCAGTTTAGAAAAGCAAAAATCTTACTGCCAAATTATTTAATACATAGATTCAAGCCTTCCACAATTTTTTTATTTTAGTGTGTTGGACCATTTGTTAACATGTGCACTTGCTCGTTGTGCCTCTTTTTCCCAGTCACA	Brassica rapa protein TRANSPARENT TESTA 12-like (LOC103873970), mRNA 343 343 85% 4e-92 89% XM_009152379.1			TT12	Acts as a flavonoid/H+-antiporter that control the vacuolar sequestration of flavonoids in the seed coat endothelium (PubMed:11283341, PubMed:17601828). Could transport the anthocyanin cyanidin-3-O-glucoside (PubMed:17601828) and epicatechin 3'-O-glucoside (PubMed:19684242) in vitro.
comp69320_c0_seq6	27.39	2.5	7.94	0.68	3.79165	up	4.0111e-05	NA	NA		CCCGGTGGCTGTTCAGTGGGTCAGGGATCATCAGTTCAGTCATTCTGATTGATGAGTATTGGGTTTATTAATGGGCCTAGTAGTAAATGGGCCGATATATTTGCTCATTGTTGAGCTCTTACTCTTGTGTTAGACCATAAGCATGGGAGTAAATGAGCAGAAACTTCGATTTGCATTTGTAAAATTAGTTACCTCTTTATTTCATCTATCCGTCCAACAAATGATGTGGATTTATAAGCCCAAATGTTAGCCCAGACCATTAATTAAAATCGATTCAAAGATCTCCAAGAACATTAGTATTGGGCTAATGATGTATGTAACCGAACGATTATATAACACAACACTAGGCGGATTGTCTTTGATCGGTTAAAGGAAAACCGGAATGAAATACATGTGAAG…	Brassica rapa subtilisin-like protease (LOC103870071), mRNA 444 444 68% 1e-122 94% XM_009148171.1			SBT1.4, At3g14067	Essential for mucilage release from seed coats. Triggers the accumulation and/or activation of cell wall modifying enzymes necessary either for the loosening of the outer primary cell wall, or to facilitate swelling of the mucilage
comp43787_c0_seq1	14	1.33	2.54	0.21	3.68174	up	0.0203673	GO:0016021(integral to membrane);GO:0042538(hyperosmotic salinity response);GO:0009737(response to abscisic acid stimulus);GO:0009409(response to cold);GO:0009414(response to water deprivation)	NA	K17279	TTTTAAACAGGTAATATATTAAAAATAATATTTTTGACGTCAGATTGAACTTTTCACATAGGTTCAAGCAGACGGCTCATAAGAAATGAAATTACAATCATATCATCAACTTGTAAACGCATTTTTCCGTAAATTAAATAGGAGAGAAAGACAGAAGTAAAGCATCAAATATTAGAGACTGAAGGAACCAACACTAAAGCCTCTTTGTGTCCCGTGCATTCTCTTTTTAGTCACTCAGTCTGGTGTCGTTCCTTAGGTTTGAGGATGCCATACTTCCTAAACTGTTCCCTCACGACTCTGTTGTATATGAAAGCTGCTCCTCTGAATTGCGGCAAAACCAACCATGCTACCAACACTAGCTTCGCCGTGTACCATATCGGTATCCACTCTAGGAGCGAT…	Brassica rapa HVA22-like protein e (LOC103857274), mRNA 1191 1191 99% 0.0 99% XM_009134449.1			HVA22	HVA22 was induced by abscisic acid (ABA), cold, drought and salt stresses
comp56538_c0_seq1	27.17	2.33	2.51	0.25	3.50202	up	0.00608323	NA	NA		CTAAAACTTAGGCATGTTCATCATCTCAAGAAAAACTTTAAACATTTCAACTAAAATAATATAATTATAGTATATAAAACAATCACACGATGAAACTAGCATATGATTTAATCCTAAACACATGTACAAATAACTAGCCCCGCAGGCATTAGGCGTCAAATGGAAATAGCTACTAAGAAAAGAGTGTCCGATCAGTCTTATGGAATTTTGTAAATAACCAAATAGTTTCCTAATCAGATGTTTTGGTGATCCTGGTCCGGTTTCGGTTCAAGTGGCAGCAACATCAGCATGGTTTTCACTAAAAATCCGGTTTAGTACCATGGCTAGTCTAAGTCCTCCCTGAACAATTCTCTTCATCACTATTGGCATCCTTGTATCGAAATACTCCTCTGATAGTGT…	Brassica rapa endonuclease 1-like (LOC103843249), mRNA 2024 2024 94% 0.0 97% XM_009119950.1			ENDO1, BFN1, At1g11190	ENDO1, BFN1, At1g11190 hydrolyzes only single-stranded DNA and RNA without apparent specificity for bases during senescence. Endonuclease that recognizes and cleaves all types of mismatches with high efficiency, including heteroduplex double-stranded DNA. Maybe involved in programmed cell death (PCD) and senescence. "Expression analysis of the BFN1 nuclease gene promoter during senescence, abscis…
comp52020_c1_seq1	401.9	44.71	8.35185	0.948191	3.13885	up	2.99977e-14	GO:0043169(cation binding);GO:0042973(glucan endo-1,3-beta-D-glucosidase activity);GO:0005975(carbohydrate metabolic process);GO:0006952(defense response);GO:0009793(embryo development ending in seed dormancy)			TCCGTTGAGAAACTTCAGCAACGGCAACATCAACGGTCCGGCGATATCTTCCCGGAACGTTGAGTTCGACGGCGGAAACGATGATCGGAGAGAATCCATATCTAAAGCTGTCCCGACCTTGATGTTGTGAATACCATGTGCTCTTAGAGAAGTCACGATTTTCCGCATGGCCGGTACGACGTTTGCTGTTATGTTCCTCCTCTCTTCGACGGAGAGGATTTCGTTTCCGACTAGGACAAACCGGATGTGGGTTTGTGGGTAGTAAGGGGTGATGTTGGTTTGGACCCAATCTTCAGCTGAGGTTTGGTTGGTGCTGAGGGAAGTGATTAGGTGGTTTGGTACGGTTATGGTGACGTAAAGATTGGTTTGAGAGAGGAGTGTTAGACTCTCTGGATCCGC…	Brassica napus probable glucan endo-1,3-beta-glucosidase A6 (LOC106449427), mRNA 1216 1216 100% 0.0 99% XM_013891187.1			MEE48, At4g14080	MEE48, At4g14080. Probable beta-1,3-glucanase that may be involved in the degradation of callose walls around the microspore tetrad during pollen development (Probable). May be required for pollen exine formation . The anther-specific protein encoded by the Brassica napus and Arabidopsis thaliana A6 gene displays similarity to beta-1,3-glucanases." Hird D.L., Worrall D., Hodge R., Smartt S., Paul…
comp66720_c0_seq13	15.17	2.16	0.95	0.13	3.0667	up	0.0342014	GO:0051301(cell division);GO:0016049(cell growth);GO:0042023(DNA endoreduplication);GO:0007067(mitosis);GO:0010091(trichome branching)	ko04110(Cell cycle);ko04111(Cell cycle - yeast);ko04120(Ubiquitin mediated proteolysis);ko04914(Progesterone-mediated oocyte maturation)	K03364	TGGAAATACCCAACCATGTCCAAAGTTGCAACTTTAACCGGTCACACATACCGTGTTCTGTACCTTGCGGTCTCACCTGATGGACAGACGATTGTAACAGGAGCAGGAGATGAAACCTTAAGGTTCTGGAATGTCTTCCCATCCCCAAAATCTCAGGTAAAATCAATCAGCTTTGTGCACTTAATGATCTCAAAAAATGTTATTTTCGGATGATATTATTCAATTTTTTGTGTGTGTATACGCAGAACACGGATAGTGATATTGGGTCGTCATTCTTTGGTAGAACAACCATTCGTTGAAAACATCTTTCAAAACACATACAGAGACACACAAAGACAGATACATGTTTCTTTCATTACTTCAACAGCAGCAGCCTCTTGAGTTGGTCCTCTCAACCAA…	Brassica rapa RING-H2 finger protein ATL72 (LOC103832912), transcript variant X7, mRNA 2313 2313 67% 0.0 99% XM_009109015.1			ATL72, AT3G10910	ATL72. RING zinc finger proteins involved in many signal transduction pathways. RING-H2 has a role in plant development and defense. Many plant members act as ubiquitin E3 ligase by ubiquination specific target proteins. Acta Physiologiae Plantarum, 2012, Volume 34, Issue 4, pp 1529-1535. Characterization and expression analysis of the maize RING-H2 finger protein gene ZmXERICO responsive to plan…
comp52222_c0_seq7	26.22	3.83	2.4	0.36	2.90076	up	0.00141256	GO:0008270(zinc ion binding)	NA		TTTTTAAGAACCCTTAATTAAGAAACCCCCATTGAACTACTCAAAATAGGAGTTTCTTAACAAAGGTTCTTAAGCTATATTTATTACTAAAAAAATCATTAAGAGCTCCATTAGGAGTTTCAGGGTTAAACATGCTCTAAAGGTGTGTATAATGTTAGGTTGTTAATATTCCTTTGGTAGCTTTTATGTTTAAAAAATATGACATGGGTTGCACCAACTCAGAGACAGTTGGCTTAAAGTAACATTCTCAATGGGTTGAAATTGTCAGAAACCACAAACCCTTCTTTTGCTCAACTCCAATCACTTTTGCCACCCAATTTTATCTCAATTCATTTTGCAAACACACAAAGAGAGAAAGAGAGAAGAAGAAAGTTTGTTCCGTTACAGCCTCACAATTGC…	Brassica rapa pollen-specific protein SF3 (LOC103843810), mRNA 1790 1790 82% 0.0 97% XM_009120586.1			LIM domain-containing protein PLIM2b	A protein containing two PLIM (formly SF3) domains has the potential to function as a actin filament bundling protein. J. Exp. Bot. (2010) 61 (7): 1969-1986. doi: 10.1093/jxb/erq012 .Could possibly involved in controlling pollen-specific processes such as male gamete maturation, pollen tube formation, or even fertilization.
comp59212_c2_seq4	43.28	6.11	6.9	1.03	2.89814	up	1.7355e-05	GO:0005634(nucleus);GO:0003677(DNA binding);GO:0003700(sequence-specific DNA binding transcription factor activity);GO:0006952(defense response);GO:0009873(ethylene mediated signaling pathway);GO:0010200(response to chitin)	NA		TTTTCCTTAGAAAAAGATTATATGTTACTGAATAATTAAGCATACATACTCCTTTTGTTCAAAATAATTGTTTATTAACATCTGTAACTTAATTGTTGCTGTAAAGAATTTTTTTGCTAGAAGTATTGTTTTATGATTCCAATAGTTTTCTTGTTAATTTAGTTTCTAATCAAACTAATCAAGATAATAAATACTAATATAGAATTTCAAATAAAGATAAAATTAATATCTATTTTTTAAAAAGCGTGTGTACAACATTAAATGACATTTCAGTTCATTTTCTGCTGTTTTTTTTTGCCTTCAGAAGCTTGTAGAATTAACATATGTTTAATTTCTTGGCTGAAAATAGATTATAAATTTATCCTCTCGGTTTTAACCGTCGCGAAAGAGCTCCGATCT…	Brassica rapa ethylene-responsive transcription factor 1A-like (LOC103834016), mRNA 551 551 51% 1e-154 91% XM_009110077.1			ERF1	ERF1A ERF-1, ERF100, At4g17500 acts as a transcriptional activator. Binds to the GCC-box pathogenesis-related promoter element. Involved in the regulation of gene expression by stress factors and by components of stress signal transduction pathways.
comp61627_c1_seq6	20.13	3.12	3.74	0.57	2.88436	up	0.0139555	NA	NA		ACACAGTTGGGAGTCTCGTTTATCTTAGTTCACCTCTCTGCAGATTCACAAAGATGGTGGAACGTTGTGTGATCAAGATTGATTAAAGAAATGGTTTTTGCGGTTTGTGTTGGTAATGCATCTCTTGTATCTATGGAACTGAGGTGGGTAAGAAGAAGCAAATGTGATGATGCTGCATCTGCATTGCCTCGTTCGATACCAATTTTTATCTCTACCTTGAAGAAAGACGTAAATCTAGAGGAGCTGAGGCATTTGTATTCACGTTGTGACCACTCTTGCCACCGTTTCTCCAAGAATGGTAGTGGCATCGTTGACATGAAGAAGCTGCGTACAGCTATCTCCCGCAGCGATGTTGTTGTCTCTGTGTTTTGCAAACCTCATCACGCTGTTCTTGTTGAA…	Brassica rapa uncharacterized N-acetyltransferase ycf52 (LOC103857845), mRNA 717 717 86% 0.0 88% XM_009135095.1			N-acetyltransferase ycf52
comp45701_c1_seq2	54.67	9.17	17.69	2.62	2.8279	up	0.00015524	NA	NA		GAGAAATATAAATATGGCATGTATCAGATTTGTCATTTATTTCATTTTTCTTCAGTTTTCAGCTTCTTGCAAGGGCTCCTTTTATATTTTTGGGAGCCACAAGTTACAATATCTTTGGCAATTTAGACACGAAAATTCAAGAAAAATGCAAATTCAAGAAGCGACCTTTGGTGCTTCTGATACAGATTGAAACTTTTCTCTAGTAATTTCAACAGTTTATAATATACTAAAAAAGAGGGAGACACTTTGCTAAGAGGTTCTCCTTATTTGTTGCTTTCTTTCTATATGCCTCCGTCAAAGTTGCGGTTGGACCAAAATGGTATGTTTAAGGTCACCAATGTGTAACTTATGTTCACCCATTGGGATTCTC	Brassica rapa beta-D-xylosidase 1-like (LOC103837284), mRNA 518 518 97% 8e-145 92% XM_009113627.1			BXL1, XYL1, At5g49360	Involved in pectic arabinan modification in mucilage secretory cells. Acts also as a beta-D-xylosidase during the remodeling of xylans in vascular development.Disruption phenotype:Delayed seeds germination resulting from an altered mucilage composition. No visible growth defects; probably due to partial redundancy with BXL2. Bxl1 and bxl2 double mutants have shortened siliques and curled leaf edg…
comp46536_c0_seq3	16.17	2	2.4	0.31	2.81757	up	0.0404503	GO:0008270(zinc ion binding)	NA		GTAAATTTATGTATAAATAACGAAAACAAAAATATTAAATAATGTCTCGATCATATGGAAACAACTCAAATACAAATGAAATCAAATATTTTGTCGCAACATTAAATTCAAATCACTCACAAACTCACTGGAATATATTTTTGTTTTTCAAGACTGTGAATCGCCGTTCTCTTCCTTGGCTTCGACGGCGACTTCTTCAGTGGTCTCCGGAGGAAGAGTGTTACCTGACGCCGTGCGACGGTGGTTGGCGGATTGGAGGACGTGAGCGTAGTTGCCTTTCTCCAGGAAGAGTTGGTTAAAGTGATGCCGGCAATAGAGAACGCCATCTAGGGAAGCGTACGAGGAGTGAGTCAGCATGCAGCCACCGTGAGCGCACTTGAAACATGTCTTGTGGAAGCA…	Brassica rapa pollen-specific protein SF3 (LOC103843810), mRNA 1076 1076 78% 0.0 98% XM_009120586.1			LIM domain-containing protein PLIM2b	A protein containing two PLIM (formly SF3) domains has the potential to function as a actin filament bundling protein. J. Exp. Bot. (2010) 61 (7): 1969-1986. doi: 10.1093/jxb/erq012
comp59887_c3_seq10	34.58	5.56	2.2	0.36	2.79982	up	0.000311203	GO:0008422(beta-glucosidase activity);GO:0043169(cation binding);GO:0005975(carbohydrate metabolic process)	NA	K01188	AAATTACATAAAGGAATTATTCAAAATTCTTGCATTTTCACTTGCCCTTTCGCTTTGCTTTTTGATTCAGTTGATTTAAAATTAAATCTATTTATTGAAACAAAAAAACTACAAATTCAAAGATTTAACATCACAGGCCAAGCAAAAGCTAAAGAAAACTCAGCTTCTTCCTCATGTTACTTCACCGCCGCCGTTGATCACCGTGTAATCAATCTATACACAAACAATTACGTCCTCTTTTCTTCCTCTGCTCACACTTCGCTTCATCACCACGACGAATCTCTCTCTGCAGAATTTGTTAGAGACAAGGAAGTCAAGGATGTTGTGCTGAGAAGCATGAAGATAGTGGGACCGTAAAGCCATCAGATGAACTTTCTCAAGAAGATATTGGAGTCATAA…	Brassica rapa beta-glucosidase 11 (LOC103844557), mRNA 407 594 41% 4e-111 75% XM_009121358.1			BGLU11, At1g02850	Hydrolysis of terminal, non-reducing beta-D-glucosyl residues with release of beta-D-glucose.
comp56300_c0_seq7	41.67	6.17	24.58	3.94	2.7778	up	3.58396e-05	GO:0005634(nucleus);GO:0003677(DNA binding);GO:0003700(sequence-specific DNA binding transcription factor activity);GO:0006952(defense response);GO:0009873(ethylene mediated signaling pathway);GO:0010200(response to chitin)	NA	K09286	CCGTCGTACCAGATTGCGCCACCATTGACTCAGTGAGTCGTAACTCCGATTCTTCTAGTAAGTATTGCTTTATCGATTCAAGAAAAACGTAGTCAGATTCTACAGCCATACTAAAGAGATGGAATAAATTTGAAGAATTTTTTTTTTGTTATTTTTTACTTTCTGATATTTGCTCTATTGATGGTATTGAAATCTGCAGTGGGA	Brassica rapa ethylene-responsive transcription factor 1A-like (LOC103855430), mRNA 273 273 100% 6e-71 88% XM_009132419.1			ERF1	Acts as a transcriptional activator. Binds to the GCC-box pathogenesis-related promoter element. Involved in the regulation of gene expression by stress factors and by components of stress signal transduction pathways.
comp44369_c0_seq1	106.22	15.83	9.47	1.56	2.71707	up	8.38525e-09	GO:0005634(nucleus);GO:0003677(DNA binding);GO:0003700(sequence-specific DNA binding transcription factor activity)	NA		TTTTTTTGAAACCAAACTTATAATCTTGATATGATCATATATCCATTACAACTATTTTATATATTTTCCCCTTCCCCTCGCAATACTTAGTAATTTATATTATAACAACTCCTAACTTTTCAATCATATATCAAATGGGCCCTAATTCTCGTAATTGGGTTTTGAAACAATATTCTCGCTAGCCTTGATACTTAAGGTGAGGACTGATCAAGAGTTCTTGATTCAGAAAACTAGATTGTTGAATCAGACTATGATCCAAATGATCTATACTATTATTGTAACTAAAGTTGTTGATCTTCTTTGAATTGTTCATCATTTCTTCAGCATAATCCACTCTTTCTCTTTTGTTTCCTATAACTCTGGTCTCTGAAGTGGGAGAGCTCAACTGCGGTAACTTGT…	Brassica rapa NAC domain-containing protein 67-like (LOC103850060), mRNA 2387 2387 99% 0.0 99% XM_009126763.1			NAC067, anac067, At4g01520
comp56687_c1_seq2	20.42	3.17	1.56	0.25	2.67624	up	0.0159499	GO:0008287(protein serine/threonine phosphatase complex);GO:0046872(metal ion binding);GO:0004722(protein serine/threonine phosphatase activity);GO:0006470(protein dephosphorylation)	NA		ACTAAGATACTCATGTAAAAGAGAATCCACTTGGACTTAAGATCGTACTAAACTTTCAGACGTTCAGATTTTTTAAGATTAAGTTTCTAGCTGAAGTATGTATTTATCAGCTATATATATAGGGGTATATACATAAGAGATATCCTGTGTTACGTAACAATAAAGACTCATGCACATACGGTATGTTAATATACACAGAGTGCCTAATAACTAATATGACAAATGAAGTTTAAACATTCTTAAGGTGTTCTCTAATCTCTACATATCTCCACTGGTCAGATGAAGCGGCGTAACGGAATCAACATAACACTGATATCGTCCAAGGAGCCTCGTGAAACAGAGAGGTCAACGAGCTTCTTACACGCTAGCAATGGCTTTTGGTTCTGATCGGTTCCCATG…	Brassica rapa probable protein phosphatase 2C 2 (LOC103843974), mRNA 1728 1728 62% 0.0 99% XM_009120739.1			At1g07160	[a protein]-serine/threonine phosphate + H2O = [a protein]-serine/threonine + phosphate
comp58831_c0_seq2	382.44	62.94	39.4	6.7	2.67538	up	6.13909e-12	GO:0005634(nucleus);GO:0043565(sequence-specific DNA binding);GO:0003700(sequence-specific DNA binding transcription factor activity);GO:0050832(defense response to fungus);GO:0009864("induced systemic resistance, jasmonic acid mediated signaling pathway");GO:0045892("negative regulation of transcription, DNA-dependent");GO:0010200(response to chitin);GO:0009862("systemic acquired resistance, sal…	NA		CTTCCTCTCTCCAAAAAAAAGATCTCATCATTGCAAGTTCTTATCTCCATTATATTTACACACACTTCTCTTCCCTTTAATCATATCACCCACACCAATAGAGAGAGAAAAACCCACCAAAAACTCTCTCAATTTCACCAAAATGGATGTTGCTAATAATAACAAAGCAATAAAGCTAAAAGCTAGGCACCAACTCGTTCAAGGCCGCGAGGTGGCCACTAAGCTTCAGCATCTCCTCTTTCAACATGGGTTGGGTCTTAACTCAGCGGATGATCTGATGGCTAAAATCTTGGGATCTTTCAATAACTCAATCTCTGCTCTTGATTCCTTAGAACCCGTCTCCTCCTCCTCCTCTCTTGTCACCGCCGTTGAAGGCTCTCAAAATGCTTCCTGCGACAA…	Brassica napus cultivar Westar WRKY transcription factor 70 (WRKY70) mRNA, WRKY70-2 allele, complete cds 1337 1337 82% 0.0 91% FJ384113.1			WRKY70	Transcription factor. Interacts specifically with the W box (5'-(T)TGAC[CT]-3'), a frequently occurring elicitor-responsive cis-acting element
comp37552_c0_seq1	21.33	3.33	8.6	1.5	2.67467	up	0.0113065	NA	NA		CCCTAGTCTAAATTATGCACAGGTACTTGCATCGTTTTATGTTTATCGATACTCAAAATGTGTGTTGAATTTACAAATATATGTATACTCCTACAATCATTCTTAACTATTCTTCCATGCAAGCACATGACTCGACCAGTTTAGAAAATTAATTCGAGTATCAAATACATAATTCAATAAGCTACTACAATTACCTCACGCACTAATCACTATGTATCTTTATATATATACACACATTTGCAACAAGCAATAGAGGTTCAACTATAAGGCGAGAGAGTATAACCAAAGAATCTTTATA	Brassica napus isolate BnaA.FRI.a FRIGIDA-like protein gene, complete cds 509 509 99% 4e-142 98% JN936850.1			-	Flowering and vernerlization protein.The FRIGIDA (FRI) gene activates FLC expression, and the interplay of strong and weak alleles of FLC and FRI in many cases explains the variations in Arabidopsis requirement for cold induction.O. A. Fadina,E. E. Khavkin The vernalization gene FRIGIDA in cultivated Brassica species. Russian Journal of Plant Physiology May 2014,Volume 61,Issue 3 pp 309–317
comp37512_c0_seq1	19.75	3.17	9.6	1.77	2.6743	up	0.0136569	GO:0016021(integral to membrane);GO:0005345(purine base transmembrane transporter activity)	NA		TTTATGGACGATGAGTTTGATGTGTTCAAAGGTGTTGCCTTGATCACTGCCGTCTTGAGCGCCGCCGCTTATTTCTTCAGGCTTCACAAAGAGAATCGTGATAGTGACGTAATAGCTAATTAAGTTAAAATTTTAAATTTGTTTAATTTTTCTTGTGTGAATTAAATCATATTTTGATATTTTGATTGTTTTATTTGTGTGTTGACTAAAATGTAACAGTCAAAATATCAAAATATGATTTAA	Brassica rapa probable purine permease 14 (LOC103835832), mRNA 331 331 90% 2e-88 94% XM_009112012.1			PUP14, At1g19770	Purine nucleobase transmembrane transporter activity
comp47600_c0_seq2	93.09	16.6	18.74	3.34	2.60153	up	4.87424e-07	NA	NA	K15902	AGAAGGAAGGAAGCAGCAAAAAAACATGGCTGCAACTGGTCCTCGAACTGCGCCTTTCAACCAAAATTGGGATTTCAGCTGCAACTTGGATGTGAATTTCGAAACGGAACAACAAGCTTTCATTGCGTACACATCATTGGCTGTTGATAAAGAGTTGCAGCCTGATAAGGTGAGAAGAGTCATGTCCGTATCAAACAACAAGCTTTCTGTCCACTTTGAGGCAATAGAGGCAAGGCTTCTTCGAGCATCCTTCTCTGCGTTTCTTGACGTTCTTACACTGGCCACAAGAACAATTCAAGAATTTGGGCAAATCTGAAAGCACCAATGTGTAGACGAATTTTGATTCTTTCTCTTTGTCCCTTCAAGAATTCAATTATTGTAGTGTTTATCAAGCAGTGT…	Brassica rapa EKC/KEOPS complex subunit LAGE3-like (LOC103857106), mRNA 845 845 78% 0.0 99% XM_009134260.1			AT5G53045	Component of the EKC/KEOPS complex that is required for the formation of a threonylcarbamoyl group on adenosine at position 37 (t6A37) in tRNAs that read codons beginning with adenine. The complex is probably involved in the transfer of the threonylcarbamoyl moiety of threonylcarbamoyl-AMP (TC-AMP) to the N6 group of A37. LAGE3 functions as a dimerization module for the complex
comp50768_c0_seq2	52.25	10.58	8.52	1.5	2.59238	up	0.000209514	GO:0016021(integral to membrane);GO:0015089(high affinity copper ion transmembrane transporter activity)	NA	K14686	CAGTTAATAATATCTCTAAACAATATGAACGACATGATGGGTGGATCTTCTCATGCGGCTCCGGCACCTTCACCGTCGGCGTTTTTCCAACATCGCCGACGTCATCACGGTGGCATGATGCACATGACCTTCTTCTGGGGGAAAAACACGGAGGTTCTATTCGACGGATGGCCAGGGACCAGTCTGACCATGTATTGGGTCTGCCTAGCCTCCATTTTCGTCACTTCCGCATTGTCAGAGTGGATTTCGCGATGCGGGGTCATGAAAGTCGGTCCAGCTAGCTTTGGCGGCGGGCTAGTCCAGACGTTGGTTTACACCGTGAGGGCTTGTTTGTCTTATTTGATCATGCTGGCCGTGATGTCATTCAATGGAGGAGTCTTCTTGGCTGCAATGGCTGGT…	Brassica rapa copper transporter 3-like (LOC103845351), mRNA 1050 1050 88% 0.0 96% XM_009122186.1			COPT3	Involved in the transport of copper.
comp59887_c3_seq22	31.35	5.63	1.91	0.35	2.55821	up	0.00240333	GO:0008422(beta-glucosidase activity);GO:0043169(cation binding);GO:0005975(carbohydrate metabolic process)	NA	K13099	CCATCAATATTCTCTTACTATTGATCTCTTCCTCTCCCTGCAAATTCGTTTTCGATAAATAAACTGCATAAAGGAATTATTCAAAACTCTTGCATTTTCACTTGCCTTTTCACTTTGCTTTTTGATTCAATTGATTTAAAAGTAAATCTCTTTATTGAAACAAAAAACTACAAATTCAAAGATTCAACCATCACAGACCAAGCCAAAGCTAAAGAAAACTTAGCTTCTTCCTCATGTTACTTCACCGCCGCCGTTGATCACCGTTGAAGAAGACCTTCGGACGAAAACCGGATTCGGCCAAGGGTTATAACCAGTGCTGATCTCTTAGTCTTCAAGCAGCTTTGAGGTGGCCTATGAGTCAGGACATAGAGAATGACGAAGAATACTTTGATGCTGATG…	Brassica rapa beta-glucosidase 11 (LOC103844557), mRNA 372 511 32% 8e-101 73% XM_009121358.1			BGLU11, At1g02850	Hydrolysis of terminal, non-reducing beta-D-glucosyl residues with release of beta-D-glucose.
comp56995_c0_seq1	1102.08	210.97	302.26	57.2	2.51611	up	3.65078e-09	NA	NA		AATCTTCAGTAAGAAACTCAAGACATAAAGCAATCAAAAGAAGAAGAAACAAAAACAAAGTACAACTTTAAATCAAAGAGAAGAGAAGCAATGGCAGGTTCTAACTGTGGATGTGGTTCCGGTTGCAAATGCGGTGACTCTTGCAGTTGCGAGAAGAACTACAACACGGAGTGCGACAACTGCAGCTGCGGATCAAACTGTAGCTGTGGGGACAGCTGCAGCTGTTAATGTGGTGTAAATCACATGTATGCAGGAAAACTGGTGGAAAATGTGTTTGATGTTAAGAGAGATGTGTGTGTGTTTGAATAAAGATTTGGCATAATATGTTGCGTAATAACTCTCTTAACCTTGACTTTTTCCTGCTTCTATGTGTTGATTGTGTGATTGTGTAATGTTTTC…	Brassica rapa pentatricopeptide repeat-containing protein At1g07590, mitochondrial (LOC103843443), mRNA 760 760 95% 0.0 99% XM_009120177.1			At1g07590	INVOLVED IN: response to cadmium ion; LOCATED IN: mitochondrion; EXPRESSED IN: 12 plant structures; EXPRESSED DURING: 4 anthesis, F mature embryo stage, petal differentiation and expansion stage, E expanded cotyledon stage, D bilateral stage; CONTAINS InterPro DOMAIN/s: Pentatricopeptide repeat (InterPro:IPR002885); BEST Arabidopsis thaliana protein match is: PENTATRICOPEPTIDE REPEAT 596
comp55264_c0_seq1	20.89	4.28	1.65	0.31	2.51198	up	0.0486369	GO:0005515(protein binding);GO:0004867(serine-type endopeptidase inhibitor activity)	NA	K13963	CGAGGTCAAAAGAGTAACAGTGAATTATGAATTCTTCTTTTTCTCAAAGGGGTCAAACAGGAAAAGATCAAAAGAATGTTACTGGCGATCAAGTGCCCCAAATGGAAAAAAAAAATCATAATCTTGTCGGTCCTAAGGAGAAGCAGATTTAGAAGGATCAAAGATCTGACCAACGAACAAAACAGTTCCAGTTTTGTCTTCTCTAATCATAAAAAGAAATGGATGATCAGCCACAAAATCTATCCTCTTACCACACCTGAAGCCTCTACCACCATAGCGTCTTATAACAGTAACAGCCGCAGCCTCTGCACCATCTTCATCGATCTCAACCAAAGCTTTATGGTTCAGTGAAAGCAAATCCAGATTCAATCCATTGAAAGCCTTTTTAGCTTCAAACCC…	Brassica rapa probable non-inhibitory serpin-Z5 (LOC103857162), mRNA 2648 2648 96% 0.0 99% XM_009134331.1			At1g62170	Serine-type endopeptidase inhibitor activity
comp55050_c0_seq1	34	7	3.24	0.61	2.48051	up	0.0298974	GO:0052659("inositol 1,3,4,5-tetrakisphosphate 5-phosphatase activity");GO:0052658("inositol-1,4,5-trisphosphate 5-phosphatase activity");GO:0004445(inositol-polyphosphate 5-phosphatase activity);GO:0034485("phosphatidylinositol-3,4,5-trisphosphate 5-phosphatase activity");GO:0043813("phosphatidylinositol-3,5-bisphosphate 5-phosphatase activity");GO:0004439("phosphatidylinositol-4,5-bisphosphate …	NA		CGCACATAAAAGAAATTAACACTTTGGAGAGTTGCGAACCTTACATTGAAACATACAAATCTAATAATAGCTAAACAGAAACGCAAAATGTTGCTTACTATTTACGTTCAATCTAGCAACAGTATATTATTCGGACTCCTCACAAAAGTCATTCATTCATTTAACTGTTGATCCACTTCAAGCAAAGATCCGCTTTCACAGGCTTATGATCGGAACCATTCACTTGGTCTATGGAATCATAAGAGTAAAGAGTTGTTTGAATATTTTTGGTATCTTGAATCTTGTACAAGATCCTGTCTGTCCAAGCTGGAACCCTGACCTTGTGGCTTGTATCGTAGTTACTGCTTCCCACATTGTATTTGTAAGTCGGTTTAAACCCTAGAGTTCCTTCATAATACC…	Brassica rapa type I inositol 1,4,5-trisphosphate 5-phosphatase 11 (LOC103843905), mRNA 2004 2098 93% 0.0 99% XM_009120680.1			5PTASE11	Has phosphatase activity toward PtdIns(4,5)P2, and in vitro toward PtdIns(3,5)P2 and PtdIns(3,4,5)P3. Can not dephosphorylate PtdIns5P, Ins(1,4,5)P3 and Ins(1,3,4,5)P4. Response to auxin, ABA and jasmonic acid.
comp59212_c0_seq3	199.07	38.72	45.47	8.94	2.44439	up	4.57259e-06	GO:0005634(nucleus);GO:0003677(DNA binding);GO:0003700(sequence-specific DNA binding transcription factor activity);GO:0006952(defense response);GO:0009873(ethylene mediated signaling pathway);GO:0010200(response to chitin)	NA	K09286	TTTCAATACTATCAATAGAACAAAGATTAGAAAGAAAAAAAAAACATTTTTAACAACAAAAAAAAAAAGATTCTTCAAATTTATTTCATCTCTTTATCATGGCTGTAGAATCCGACTACTCTTTTCTTGAATCGATAAGACAATACTTACTAGAAGAATCGGAGTTACGACTCACTGAGTCAATGGTGGCGCAATCTGGTACGACGGTTCACAGCGTGAGACCGGTGTACGGACGAAACTCGAGCTTCAGCAAGCTGTATCCTTGTTTCTCTGAGAGCTGGGGAGACTTGCCGTTGAAAGAGAACGACTCGGAGGACATGTTAGTCTACGGTATCCTCAACGACGCTTTTCACGGCGGTTGGGAACCGTCTTCGTCATCCTCAGACGAAGATCGGAGCT…	Brassica rapa ethylene-responsive transcription factor 1A-like (LOC103855430), mRNA 892 892 100% 0.0 97% XM_009132419.1			ERF1A, ERF-1, ERF100, At4g17500	Acts as a transcriptional activator. Binds to the GCC-box pathogenesis-related promoter element. Involved in the regulation of gene expression by stress factors and by components of stress signal transduction pathways.
comp47848_c0_seq1	61.17	12.83	6.34	1.3	2.41709	up	8.44105e-05	GO:0016021(integral to membrane);GO:0005886(plasma membrane);GO:0046715(borate transmembrane transporter activity);GO:0015168(glycerol transmembrane transporter activity);GO:0015204(urea transmembrane transporter activity);GO:0080029(cellular response to boron-containing substance levels)	NA	K09874	CACTTGACAAAAACGATAATGCAATTTTGATTTATAAAGAAAAAGCATTCGCAATACTTCTGCCTTCAGAGCTTATATTATAATGATATATCTCTGGCGTCAGAGACTATATTATACACATAGTGATGCAAACAGAGAACACATGGCGAATGGGATTTGAATATTTATCATGAATCATCTCCTGAAACTCCTCTTCTCTTTGGGTGCTTCGTCTTCCTCTGGCAGCTTCACGATCGTGTATGTTCCTGCTCCGATCAACGCCCCAAGAATTGGGGCAGTAAGGTAAACCCAAATGGCTCTGTAATTGTTTGCTGCAATGGCTGGACCTAGTGTTCTTACTGGATTCATCGAAGCAGACGTTGCTGGTCCAGCTATGAGTATGTTAAGCATGACCGTTGC…	Brassica rapa aquaporin NIP6-1 (LOC103832459), mRNA 1903 1903 99% 0.0 97% XM_009108471.1			NIP6-1	NIP6 transports glycerol, urea and formamide, in Xenopus laevis oocytes. Very low water transport activity.
comp64567_c0_seq1	371.42	64.19	26.1725	0.491402	2.41308	up	0.00396362	GO:0005618(cell wall);GO:0005576(extracellular region);GO:0004650(polygalacturonase activity);GO:0007047(cellular cell wall organization);GO:0009556(microsporogenesis)			ATAAAAATATTACAAATATACACCAAAGACGGCTGGTTTACCGGTAACTCAATATCATAAAACTGAGCGTTTAGAAGATATTAAGGTCTAGAACGTTTCGTGATTATGAAAAGGAGATCAAAAATGTAAAAGGGTGCAAAATGTGTGACTCCCTATAGAAAAGACAAAAGTTTTGTATAATGTTTCATTGGTAACCTTAGTTAGGCCCTTCTCTTTTCATGTGCTAACAAAATACATATATATAAATGTCTCACAACGCCATTACCTTCAGCCAGTCTCTTATTGTTGGCTCATTGGATTATTATAGGAGGAAACCATGGAGACAAGGAAAACTCAAGTGGCCGTGCCGGTTTTGGTGGCGATCATGACTCTAATGGTGAGTAAGGTGGTCTTCGCTGG…	Brassica napus polygalacturonase QRT3-like (LOC106365935), mRNA 2907 3062 86% 0.0 98% XM_013805460.1			QRT3	QRT3
comp59887_c3_seq32	34.8	6.95	2.13	0.43	2.40261	up	0.00297628	GO:0008422(beta-glucosidase activity);GO:0043169(cation binding);GO:0005975(carbohydrate metabolic process)	NA	K01188	AAATTACATAAAGGAATTATTCAAAATTCTTGCATTTTCACTTGCCCTTTCGCTTTGCTTTTTGATTCAGTTGATTTAAAATTAAATCTATTTATTGAAACAAAAAAACTACAAATTCAAAGATTTAACATCACAGGCCAAGCAAAAGCTAAAGAAAACTCAGCTTCTTCCTCATGTTACTTCACCGCCGCCGTTGATCACCGTGTAATCAATCTATACACAAACAATTACGTCCTCTTTTCTTCCTCTGCTCACACTTCGCTTCATCACCACGACGAATCTCTCTCTGCAGAATTTGTTAGAGACAAGGAAGTCAAGGATGTTGTGCTGAGAAGCATGAAGATAGTGGGACCGTAAAGCCATCAGATGAACTTTCTCAAGAAGATATTGGAGTCATAA…	Brassica rapa beta-glucosidase 11 (LOC103844557), mRNA 322 509 36% 1e-85 74% XM_009121358.1			BGLU11, At1g02850	Hydrolysis of terminal, non-reducing beta-D-glucosyl residues with release of beta-D-glucose.
comp56995_c0_seq5	562.58	126.31	145.27	31.21	2.31998	up	1.41234e-08	NA	NA		AATCTTCAGTAAGAAACTCAAGACATAAAGCAATCAAAAGAAGAAGAAACAAAAACAAAGTACAACTTTAAATCAAAGAGAAGAGAAGCAATGGCAGGTTCTAACTGTGGATGTGGTTCCGGTTGCAAATGCGGTGACTCTTGCAGTTGCGAGAAGAACTACAACACGGAGTGCGATAACTGCAGCTGTGGATCAAACTGCAGCTGCGGCGACAGCTGCAGCTGTTGAAGGTGTTGTGGTGTAGATCATATGCATGCATGAAAACTGGGGGAAAAGTGTGTATGATGTTAAGAGATATGTGTGTGTTTGAATAAAGGTTTGGCATGATGTTGCCTTGTTGTCTAATAGCTCTCTTAACCTTGACTTTTTCTCTGTATTTGGTGTTTATTGTGTAATGTT…	Brassica rapa pentatricopeptide repeat-containing protein At1g07590, mitochondrial (LOC103843443), mRNA 527 527 92% 2e-147 86% XM_009120177.1			At1g07590	INVOLVED IN: response to cadmium ion; LOCATED IN: mitochondrion; EXPRESSED IN: 12 plant structures; EXPRESSED DURING: 4 anthesis, F mature embryo stage, petal differentiation and expansion stage, E expanded cotyledon stage, D bilateral stage; CONTAINS InterPro DOMAIN/s: Pentatricopeptide repeat (InterPro:IPR002885); BEST Arabidopsis thaliana protein match is: PENTATRICOPEPTIDE REPEAT 596
comp55686_c0_seq2	67.33	14.67	4.26	0.94	2.29861	up	8.47243e-05	NA	NA		CTCTCAATATGAGTTATGGATTCAACTCTGCAAGTAAAAGAATAAGATCCAACCACAGATTATTACTAAAATAAATTAAATACATTTCAAACTAAGAACTTATAGTACATACTAACACAAACACTCACAAGCCCTTCACTTCATCACTCTATTTTCCGACACAAAATCTCGAACTCTCATCACACTCGACTCTTTCAGATAACTTCCAAAGGAACTGAAAGGAGGAATGCTCTGTTCATCACAGAAGAAATCAAAAGGATCAACACTCGTCTTAACTCTAACCAACCTCTCGAAATTATTCTTAAAATACTTCACTCCCCAACTCTTCCCTTCCTCGTACTTACTCCTCTTACCACCAACGTAAATCCCCAAATCAAGATCCCTTAGATTTATATAAGC…	Brassica rapa cannabidiolic acid synthase-like 1 (LOC103858400), mRNA 2801 2801 95% 0.0 94% XM_009135762.1			berberine bridge enzyme-like 18 (LOC9305996)	Belongs to the oxygen-dependent FAD-linked oxidoreductase family
comp59887_c3_seq31	29.92	6.62	1.98	0.44	2.28338	up	0.0156064	NA	NA	K01188	AAATTACATAAAGGAATTATTCAAAATTCTTGCATTTTCACTTGCCCTTTCGCTTTGCTTTTTGATTCAGTTGATTTAAAATTAAATCTATTTATTGAAACAAAAAAACTACAAATTCAAAGATTTAACATCACAGGCCAAGCAAAAGCTAAAGAAAACTCAGCTTCTTCCTCATGTTACTTCACCGCCGCCGTTGATCACCGTGTAATCAATCTATACACAAACAATTACGTCCTCTTTTCTTCCTCTGCTCACACTTCGCTTCATCACCACGACGAATCTCTCTCTGCAGAATTTGTTAGAGACAAGGAAGTCAAGGATGTTGTGCTGAGAAGCATGAAGATAGTGGGACCGTAAAGCCATCAGATGAACTTTCTCAAGAAGATATTGGAGTCATAA…	Brassica rapa beta-glucosidase 11 (LOC103844557), mRNA 381 568 40% 1e-103 75% XM_009121358.1			BGLU11, At1g02850	Hydrolysis of terminal, non-reducing beta-D-glucosyl residues with release of beta-D-glucose.
comp49874_c0_seq1	36.39	8.5	6.19	1.44	2.27304	up	0.0149573	GO:0005634(nucleus);GO:0005515(protein binding);GO:0042742(defense response to bacterium);GO:0045892("negative regulation of transcription, DNA-dependent");GO:0010112(regulation of systemic acquired resistance)	NA		TTGCGTGTTGTTAAATCGGTTTAGACGGCCACATAATCACTAATTCCTTATAAAGTAAGTACCGTCTAGCGATTTATTGAGACCAATGTTCCAGCTTAGTTTGATCGGACACACTTTCGAGTTAAACTGAAATATTTATAAGTCAAGTCCCAAATCCTAAGTGAAAGTGAGAAATTAAAAGAAAAGAACAGAAAAAATAGATTAATATACTACAATGCAAGATTAAGATCTAAACCCGTCTCTTCTTGTCCCTCCTTCTTTGCTTCTTCATCTTCCTCTTCTTTCAACTTGATATCATCTTCCTTGTGATCAGCAACAACCATCACTGGCTTCAAATCCATACGACACTCAGAGAAATCTTCCGGAAGAAACGCCGGGACCACAACGCAGGATCTCTCT…	Brassica rapa protein NIM1-INTERACTING 1-like (LOC103843751), mRNA 1011 1011 82% 0.0 98% XM_009120519.1			NIMIN1	NIM1-INTERACTINGs (NIMINs) act in a strictly consecutive and SA-regulated manner on the SA sensor protein NPR1, enabling NPR1 to monitor progressing threat by pathogens and to promote appropriate defense gene activation at distinct stages of SAR. Front Plant Sci. 2013,4:88. doi: 10.3389/fpls.2013.00088. The Arabidopsis NIMIN proteins affect NPR1 differentially.
comp59761_c1_seq8	38.49	8.88	3.75	0.88	2.2543	up	0.00434737	GO:0005634(nucleus);GO:0003677(DNA binding);GO:0009908(flower development);GO:0010150(leaf senescence);GO:0009825(multidimensional cell growth);GO:0006355("regulation of transcription, DNA-dependent");GO:0006351("transcription, DNA-dependent")	NA		CCCTAGTATATAATATAAAATAATTTTAAATTGATCAACAAATGAAAATACACACTAAATACATATAATTTGATTATTTTGTAAATTTTTATATCCCTACATGAGTATAGAAGAGTCACTTACTACTGTTGGTAACTCTTAAGCTAAAAGCCATACATCCGACAAGTTCTGTATTTTGCTGGTGAAGGAGGGTAACACTGAAGTATAATTAAATCTTAGTACGAGATATCTTCGATGCATAACTAAAAATATAATAGGTTGATTATAGGTGTAAGATTCTGCAGCCATGGGCTTATACTCAAGAACTGGTCTTGTCCCAATTCGAATCCTTGTTTAGGTAGCTGCAGCTCGGGTATTGGTAAGACCCCAGATGGCAGTTTCAGTGATGAAGAAGGTTGC…	Brassica rapa NAC transcription factor 29-like (LOC103845998), mRNA 1719 1719 82% 0.0 96% XM_009122918.1			NAC029 ANAC029, NAC29, NAP, At1g69490	Transcription factor of the NAC family involved in senescence. May function in the transition between active cell division and cell expansion
comp43068_c0_seq1	79.67	19.67	9.43	2.23	2.17215	up	0.00566815	NA	NA		TTTCTCCTATATATAGACACTCCCACTAACTCTCACAAACCCACAACACTCACACCATCATGGCTTTCTCCACTAGATCAAGACTCTTCTTCTTGTTCTTAATACTTCTTTTCTCCACTCAAATCAATGCAAGATACAGCTACTCCTTTGGTAAGTTCCAGAGAGAATACCCCAAAGAACAAAACCCTAACAATCTCCAAACCAACGAGACGAGCGAGCAAGACGACCAGAACCCTCCCTTTATGCCCCAGTCCGAAAACGGATACGGCTTGTACGGTCAAGAAACAACCTACAACAACAATGAAGAGCAGTTGAATAACAAAAAATACGACGAGAACGTTAACTACGACGACTCCTTCTCAACCCCAAGCCTAAGCCAAGCCCAAGAATCTTACAAGA…	Brassica rapa protein E6 (LOC103865304), mRNA 1600 1855 99% 0.0 95% XM_009143102.1			E6, At2g33850	The E6 protein is one of the key cancer causing proteins expressed by the Human papillomavirus (HPV)
comp48072_c0_seq1	32.14	7.94	4.44	1.12	2.1559	up	0.0169722	GO:0005829(cytosol);GO:0005634(nucleus);GO:0005509(calcium ion binding);GO:0005515(protein binding);GO:0009737(response to abscisic acid stimulus);GO:0009651(response to salt stress);GO:0009414(response to water deprivation)	NA		CAAACCAGCAAGAACACATAATAAAAGAAAATGATAAAAATGGTGCTAAAGTTTGTCGTGACGGTGATAGTGTTTGCACAAATCTTAGCTCCAATTGCTGAAGCTGCTCAAGGAAGAGCCGTCTTTTACGACCCTCCCTACACTAAGTCTGCTTGTTATGGAAATCAATACGAAACGATGGTGACTGGAGTCAGGAACAATCTGTGGCAAGGAAGCCGAGCTTGTGGTCGGAGGTACAGCGTTCGATGTATTGGCGACCTTAATCTCTCTCGTGACGCTTTTAGGGTCATTGCTAATACTAATGCCGGCAACGTCCGCGTCCAATACACTCCGCTATGAAGAATAAGCAAAAGAAGGTGAAGAGTTGATTTCATGTGTAGTATTCCAATAAATCGAGAG…	Brassica rapa EG45-like domain containing protein 2 (LOC103839979), transcript variant X1, mRNA 446 803 99% 4e-123 99% XM_009116459.1			EXPR3, EGC2, PNP-A, At2g18660	EG45-like domain containing protein 2 plays a systemic role in water and solute homeostasis. Expressed in unstressed leaves.
comp56995_c0_seq2	321.58	82.14	70.3	17.14	2.14129	up	0.0184684	NA	NA		AAGAGAAGCAATGGCAGGTTCTAACTGTGGATGTGGTTCCGGTTGCAAATGCGGTGACTCTTGCAGGTAAACCCTAGATCTTATATCTTATTTGCCTTTACATGCATATATATATATTCTATATTCATACCCTAGATTCTATATTCTTTTACCTTTACATGCATATATATACGCATGTGGTTTCATCATGTTATCAAAATCTCAAAAACCTTTTTATTTGTGTGTGTAATGAAGTTGCGAGAAGAACTACAACACGGAGTGCGATAACTGCAGCTGTGGATCAAACTGCAGCTGCGGCGACAGCTGCAGCTGTTGAAGGTGTTGTGGTGTAGATCATATGCATGCATGAAAACTGGGGGAAAAGTGTGTATGATGTTAAGAGATATGTGTGTGTTTGAA…	Brassica napus putative metallthionein (metal- binding proteins ) type 1 gene, complete cds 286 286 79% 3e-75 75% JX035784.1			MT1C, At1g07610	Metallothioneins have a high content of cysteine residues that bind various heavy metals (Probable). Confers tolerance to cadmium (Cd) and plays a role in Cd and zinc (Zn) homeostasis
comp30941_c0_seq2	120.28	29.61	16.04	3.98	2.13806	up	1.96459e-05	GO:0005576(extracellular region);GO:0050832(defense response to fungus);GO:0031640(killing of cells of other organism)	NA		GCGCCGGAACATTCTCCTTGCAAGGAAGAACTTCAAGTCATTCAAGAACCTTATGCAAGTGTAGCTAAAGCACTCATAGTTAGTGGTTGTTTGCTCTGTTTAGCTTTCAACTAGTCTAGTCTCTTTCGTTGTTTATTAATCTTTCTTTTGGCAACGTATGACTAATCCGCCTTCTTTTTGGTACATGTACAAACTCTTTCATTTTTAATGATATTCACATACTTATAAAAAAACAAAAGTTTGCATGACATATGGCCCATAATTCACAAACGAAAACTATGGTCGAGATATTGTGCCATATGTAATATAGCTGAGGTTTGTCCATTTGAGATTCTCTTATATATCTTGTATCCGTATCTCAAATCCATCTAAGCCAATAATTGTGTTTATAAAAACCTA…	Brassica rapa defensin-like protein 1 (LOC103852987), mRNA 585 585 41% 7e-165 93% XM_009129891.1			LCR68, PDF2.3 , At2g02130	Possesses antifungal activity sensitive to inorganic cations
comp54392_c0_seq1	24.67	5.67	9.3	2.37	2.11646	up	0.0397476	NA	NA		GGTCACTGCAACGTCTTCTCAGTAAGTTTAACATGTCAATGATGAAGATCATTGTATTGATGATTTTGTGTATTGACCGACTTTCATTGGTACTTGTAACTTGTTTTGCAGGCATTTACATCACAATGATCACGTTGATTGAGATTAGTTTGCGGCGAATATAATTTTCTTATGGCTGTATAAGCAACCAAATGATGTTATAACTTTGGTGTATAGTGTCAGTTACGTTATTGTTATGAATTTAATTATTTGTATATTGTTGTTTTATAAAGAGACAAAATTCAAAAATTGTTAGTTAAGTCATTCAACTTCTGAGAAAT	Brassica rapa chlorophyll a-b binding protein, chloroplastic (LOC103835863), mRNA 365 365 70% 1e-98 96% XM_009112049.1			chlorophyll a-b binding protein	The light-harvesting complex (LHC) functions as a light receptor, it captures and delivers excitation energy to photosystems with which it is closely associated.
comp64041_c1_seq13	112.57	29.03	7.81	1.92	2.10159	up	6.79866e-05	GO:0016021(integral to membrane);GO:0050660(flavin adenine dinucleotide binding);GO:0004506(squalene monooxygenase activity)	NA		ATTCTTTCAGTATTACCGATTATATTGGTACAAGTATGTAAGTGCATCAGCAACCGTGAACCTGTGCATAAATTTTTAGAAATAGTAACTAGAATTTTTTTATTGTTATTTTTTTTTTTTTAAGCCGAAAAAAAGAGATGATCATTCGAAGCCCACAAACAGTGACGATATTGCATAAGAATGAATCCTTAAGCAAAGATTATTTGAAACTTTGGTGACACAAAAACCTAAAAACACGGGTCCCACATAATTATTTTATTAATTTTTGAACAGTTAAGGATTATTTTAAATCCTGCGTTGCAGGTGCTCTTAGAGAGCGGTTGCGGCCATATAGCTTTTGCGATACGCGGCTGCGTATGCTGGAGACAGCATTTGGCTAACTCCTTCAGCCTTAAGATG…	Brassica rapa squalene monooxygenase 1,1 (LOC103865842), mRNA 1665 1984 79% 0.0 95% XM_009143696.1			SQP1,1 or SEQ5	SQP1,1 or SEQ5 catalyzes the first oxygenation step in sterol biosynthesis and is suggested to be one of the rate-limiting enzymes in this pathway
comp19848_c0_seq1	57.33	15.33	24.23	6.12	2.08017	up	0.00232375	NA	NA		CGGTCACATAGGGAGATCAGCAACAGTTTTATCGTCCAGCCCAAGTTGTAGTTTCTTGTAGCTAACATGAGCTCGGAAAAGAAAGTGGAACGCCGTGAAGAAGATAACGGTGACGGTCACATAGGGAAGTCGTCGATGGAAGTTGTACGTACGGTGACGGAAGAAGAGGTGGATGAGTTCTTCAAGATATTACGGAGAGTACACGTGGCGACCAGGACGGTTACGAGAGCTAACGGCGGTATTGAAACCCGAGAGTTAACGTCTAAGAAGAGGAAACGGAGTCAGA	Brassica rapa protein NIM1-INTERACTING 2 (LOC103875337), mRNA 387 387 83% 4e-105 96% XM_009153854.1			NIMIN-2	NIMIN2 is induced by salicylic acid (SA) and BTH
comp67440_c0_seq2	96.87	26.18	15.32	3.95	2.05363	up	0.000207949	GO:0005737(cytoplasm);GO:0005488(binding);GO:0004512(inositol-3-phosphate synthase activity);GO:0006021(inositol biosynthetic process);GO:0008654(phospholipid biosynthetic process)	ko00521(Streptomycin biosynthesis);ko00562(Inositol phosphate metabolism)		ATCACCAATTGATCCATTTTGTGTGTGTTGTTGCAGTATGTACCGTATGTTGCAGATAGCAAGCGAGCCATGGATGAGTATACATCAGAGATATTCATGGGAGGCAAGAACACAATTGTGATGCACAATACCTGCGAGGACTCTCTCTTAGCTGCTCCAATTATCTTGGATCTTGTTCTCCTCGCTGAACTCAGCACCAGGATTCAGTTCAAATCCGAGAAAGAGGGGAAGTTTCATTCTTTCCATCCTGTGGCCACCATACTTAGCTATCTCACCAAGGCACCGCTCGTGCCGCCGGGAACACCGGTGGTTAATGCGCTGTCGAAGCAGCGGGCTATGCTGGAGAATATTCTTAGGGCGTGTGTTGGGCTGGCGCCGGAGAACAATATGATCTTGGAA…	Brassica rapa inositol-3-phosphate synthase (LOC103852564), mRNA 1117 1117 90% 0.0 96% XM_009129494.1			MIPS1, At4g39800	Catalyzes the majority of myo-inositol synthesis required for plant growth and development. Acts as a repressor of programmed cell death and protects plant cells against cell death under high light intensity or long days. Controls its own transcription by inhibiting ATXR6 activity. Reduces the deposition of inhibitory histone marks on its own promoter. Disrupted phenotype: shorter seedlings with …
comp59887_c3_seq24	30.14	8.01	1.91	0.51	2.03209	up	0.0394073	NA	NA	K01188	AAATTACATAAAGGAATTATTCAAAATTCTTGCATTTTCACTTGCCCTTTCGCTTTGCTTTTTGATTCAGTTGATTTAAAATTAAATCTATTTATTGAAACAAAAAAACTACAAATTCAAAGATTTAACATCACAGGCCAAGCAAAAGCTAAAGAAAACTCAGCTTCTTCCTCATGTTACTTCACCGCCGCCGTTGATCACCGTGTAATCAATCTATACACAAACAATTACGTCCTCTTTTCTTCCTCTGCTCACACTTCGCTTCATCACCACGACGAATCTCTCTCTGCAGAATTTGTTAGAGACAAGGAAGTCAAGGATGTTGTGCTGAGAAGCATGAAGATAGTGGGACCGTAAAGCCATCAGATGAACTTTCTCAAGAAGATATTGGAGTCATAA…	Brassica rapa beta-glucosidase 11 (LOC103844557), mRNA 295 482 34% 2e-77 74% XM_009121358.1			BGLU11, At1g02850	BGLU11: hydrolysis of terminal, non-reducing beta-D-glucosyl residues with release of beta-D-glucose.
comp64041_c1_seq15	115.27	31.61	7.26	1.92	2.02012	up	0.000123464	GO:0016021(integral to membrane);GO:0050660(flavin adenine dinucleotide binding);GO:0004506(squalene monooxygenase activity)	NA	K00511	ATTCTTTCAGTATTACCGATTATATTGGTACAAGTATGTAAGTGCATCAGCAACCGTGAACCTGTGCATAAATTTTTAGAAATAGTAACTAGAATTTTTTTATTGTTATTTTTTTTTTTTTAAGCCGAAAAAAAGAGATGATCATTCGAAGCCCACAAACAGTGACGATATTGCATAAGAATGAATCCTTAAGCAAAGATTATTTGAAACTTTGGTGACACAAAAACCTAAAAACACGGGTCCCACATAATTATTTTATTAATTTTTGAACAGTTAAGGATTATTTTAAATCCTGCGTTGCAGGTGCTCTTAGAGAGCGGTTGCGGCCATATAGCTTTTGCGATACGCGGCTGCGTATGCTGGAGACAGCATTTGGCTAACTCCTTCAGCCTTAAGATG…	Brassica rapa squalene monooxygenase 1,1 (LOC103865842), mRNA 2156 2156 82% 0.0 90% XM_009143696.1			SQP1	SEE5 or SQP1,1 catalyzes the first oxygenation step in sterol biosynthesis and is suggested to be one of the rate-limiting enzymes in this pathway
comp47179_c0_seq7	9903.62	2728.33	3475.39	942.27	2.00035	up	0.000485067	NA	NA		TTTTTTTTTAAAAAAGAGATGGTCCAATTGGAGCCGGCTTATTGGGTCATAGTGGGCTTGGGAGGCACCGGCCCGTAATCCTTCCACCGTCGAAAGCGGGAGGTGGACGCTGCTCTGTGAAACCAGCCTCACGCAGTCTCCTCCGCTCTAAGAGTGTCCGAACCACAAGCCTTCGCTCGAGTCCGAACACTCGACTCCCGACTTGGAACGGGCAGGCCAGTAGATAGCCTTTCCGAGTCCGGCCCAAAGAGATCGGCCCAATGTCCCATCACCTTATCGTCTCCACTTGGATTACAAGCCCGCGTTACCAAGCTCGACGATAAGGTGATGGGACATTGG	Brassica napus SRP RNA for signal recognition particle RNA 394 394 90% 2e-107 89% HG323758.1			AT7SL-1? RR3?	1. The RNA component of the signal recognition particle (SRP) is universally required for cotranslational protein targeting. 2.RPS17, 30S ribosomal protein S17, chloroplastic. One of the primary rRNA binding proteins, it binds specifically to the 5'-end of 16S ribosomal RNA (By similarity). Required for optimal plastid performance in terms of photosynthesis and growth. Required for the translatio…
comp30941_c0_seq1	160.28	42.61	44.37	12.15	1.99951	up	0.000291409	GO:0005576(extracellular region);GO:0050832(defense response to fungus);GO:0031640(killing of cells of other organism)	NA		CTGCCAACAGTTTATAATATTATATATTAAAAACAAACCAACACAAACATATCTGCTACATGTCATGATGTCACTCATAGAGCGAGTGACACAGACTTATTTAATGAAAATAAGCACACAATAAACGGTAAATAATAATACAAGCACCCATGATTTTGGTAGATTAACATGGGAAATAACAGATACACTTGTGAGCAGGGAACACATAGTTGCATGATCCATGTTGTGCTCCTTCAAGTCGAATGCACTGATTCTTGCAGGCGTTATTGTTTCCACAGACTCCTGACCATGTCCCACTTGACCTCTCGCACAACTTAGCTTCCACCATTGTTGGTGCTTCAAAAGCAGCAAAAACAACAAGAGCAGCGAAGAGAAGGGTGATGATGGAAGCAAACTTAG…	Brassica rapa defensin-like protein 3 (LOC103832032), mRNA 791 791 99% 0.0 100% XM_009107991.1			LCR71, At2g02135, F5O4, LCR73	Putative low-molecular-weight cysteine-rich protein 71. Possesses antifungal activity sensitive to inorganic cations
comp58843_c1_seq4	42.77	11.16	4.04	1.08	1.98121	up	0.00946706	GO:0009507(chloroplast);GO:0005634(nucleus);GO:0005515(protein binding);GO:0043565(sequence-specific DNA binding);GO:0003700(sequence-specific DNA binding transcription factor activity);GO:0009816("defense response to bacterium, incompatible interaction");GO:0010150(leaf senescence);GO:0045893("positive regulation of transcription, DNA-dependent");GO:0031347(regulation of defense response);GO:001…	NA		TACTCATCAGTTTCTCCACAATCCTATAACACTTTCATTCTCTCATCATATGGTTCTTCAGTCTATTATCTATTCTTATCTTCCCACCATAAAACTCAGATAATATAATCTATTACTAACTTACACACCTCATATTTATTTCTCATCATAATCTGGTAACAAATTTCAGAAAAATATTTTCTTAAACTGAAATTAAGGGTTTTATTTGTAAAATACTATTTTAGGAGACATACTCAAAAATGGAAGGTAAAAAGGATATGTTAAGTTGGGAACAGAAAACACTGGTAAACGAGCTCATTTTTGGACTTGAGGCAGCCAAAAAGCTCCAGGCACGGCTTGGAGAGCCATCATCGTCGCCGCCGTCATCATCATCTCGGGCGGCTGAGATGAACGAGATTC…	Brassica rapa probable WRKY transcription factor 53 (WRKY53), mRNA 1510 1510 74% 0.0 94% NM_001302018.1			WRKY53	Interacts specifically with the W box (5'-(T)TGAC[CT]-3'), a frequently occurring elicitor-responsive cis-acting element. May regulate the early events of leaf senescence. Negatively regulates the expression of ESR/ESP
comp55605_c2_seq1	53.44	14.61	5.03	1.33	1.95327	up	0.00633112	GO:0005634(nucleus);GO:0003677(DNA binding);GO:0006355("regulation of transcription, DNA-dependent");GO:0006950(response to stress);GO:0006351("transcription, DNA-dependent")	NA	K09422	ATCTACGACCTATAACTTACAACTACAACACATCTAATTACAACAAAAGTTTTTGCAAAAAAGTTTACACTAACAAGTAACAACTTTACCGTTACAACCGACTTACCTACAACCAAACTAATACAACTAAAGTTTTACGGACACTGTCGAACAATTAATTAATTATATCCCAGCTAATAGTTCTTGCTCCCCTCCAGTTCTCACGAATACATCGTACCAGAAGTCCATCTCACTGTCGAAAACCATCTCATTTCCAACGGAGCCTAACTGCTGAAACTCTTGTTGTGTCTCATCATCAAAACCAGTCACTTCAAGATTCGACGCGTAATTATGTTCATCTTGACTATATAGCGCCTCGTTCCAAAAGCTCTCGTCGATATCTGCTCCAAAATTTTCGAA…	Brassica rapa MYB4-like (LOC103859998), mRNA 1882 1882 91% 0.0 96% XM_009137604.1			MYB4	At4g38620 is a transcription repressor involved in regulation of protection against UV. Mediates transcriptional repression of CYP73A5, the gene encoding trans-cinnamate 4-monooxygenase, thereby regulating the accumulation of the UV-protectant compound sinapoylmalate.Putative transcription factor which is may be involved in cold stress response in rice.
comp58066_c0_seq5	37.25	9.72	4.59	1.25	1.94875	up	0.0178246	GO:0005576(extracellular region);GO:0016020(membrane);GO:0009505(plant-type cell wall);GO:0009506(plasmodesma);GO:0090353(polygalacturonase inhibitor activity)	NA		ACGCCACCGTTAACCACCGCGTCACCGCCCTAACCATATTTTCCGGTCAGATCTCCGGTCAGATCCCGCCAGAGGTTGGTGACTTGTCGTATCTACAGACCCTTGTCTTCCGCAAACTCACTAACCTCACCGGTCAGATCCCACGCACCATCGCCAAGCTCAAGTATCTCCGGAGCCTCAGGCTCAGCTGGACGAATCTGACCGGTCCAGTTCCTGGTTTTCTCAGTGAGCTCAAGAATCTCCAGTGGGTAGACCTTTCCTTCAATGATCTCTCTGGTTCAATACCGAGTTCTCTGTCTTTGTTACCTAATCTTGTGTCCCTTGATCTCAGCAGGAACAAGCTTACAGGTTCTATACCAGAGTCATTTGGGTCGTTTCCAGCAAAAGTACCTGATCTTT…	Brassica napus polygalacturonase inhibitor protein (PGIP2) mRNA, complete cds 1764 1764 100% 0.0 99% AF529693.2			PGIP2	PGIP2 At5g06870, is an important factor for plant resistance to phytopathogenic fungi. Polygalacturonase catalizes pectin degradation.
comp48806_c0_seq2	34.22	10.11	4.75	1.38	1.92948	up	0.0466061	NA	NA		ACTTGGCTTACGTAACGAGAACGCATTCATCATCACCTCTCATTTTCACGTCTCCTCTTCACTCTTTAGCCTATAACTATCATTCAGCGTAATCTACACAAACTCTTCTTTTTATTTTCTCTTTGATCTAATCCAAAAAACTCGTCGATCATAACATGCCGGGAAGTTATCACCGCCGGGGATCCGACGTGTCAGTCATCATTTTCACGGTGATGATCACGTTGCTAACGTGTCCAGTAATCATCAACGCTTCATCATCATCAGAGGCAGCCAATACGAGGAAGCTCGACGAGGTAGATCCCATAAAGTGCTCTCCAAGCTGCGTCCAAAACCCTCCTCCGCCATCGCCTCCACCACCATCTCCACCGCCTCCGGCATGTCCTCCTCCGCCGGCTCTCC…	Brassica napus glyceraldehyde-3-phosphate dehydrogenase, testis-specific-like (LOC106429726), mRNA 1590 1590 100% 0.0 100% XM_013870481.1			GAPDH, GAPC2	This enzyme may play an important role in regulating the switch between different energy-producing pathways
comp57183_c0_seq5	32.37	9.24	3.01	0.88	1.88255	up	0.0494325	NA	NA		GACACTCTTTAATAAATAAAAATGTTTTTGCAACGCTGAGATTAATTGTTTTTGACTTAAGAAAAGCTGAATAGTGAACACTTATTTGATAGAATTACAGATTAAATCACTCATTTTGATAAATAGGGCTACGCGTAGGAATTAAGGTTGTAGTTTGGTGGCAGCTTCTTGATGAACTCTAGAACAGCTCTAGCAGTGTTAGTGGCCGCCAAAGATCCAAACTTCCGGACAGCATTATCTCCTGTCTGTGCTCCAGCTAAATCAGACAATCCCCTTATTACAATCACGGGATAACCATTTGACACGCACGTCATAGCCACTGCAGAACTCTCCATGTCTGAGGAGGAAACACCAAAAGTATCATATAAGAAGTCTCTGTAGGCTGCATTATCCACAAAT…	Brassica rapa bark storage protein A-like (LOC103862017), mRNA 2257 2257 97% 0.0 99% XM_009139734.1			Phosphorylase superfamily protein	May play a role in nitrogen storage
comp54803_c1_seq1	44.33	13.33	3.88	1.16	1.86518	up	0.0233523	GO:0005576(extracellular region);GO:0016788("hydrolase activity, acting on ester bonds");GO:0016042(lipid catabolic process)	NA		AAAAAAACAAAACGCCGGATGGCGGTATCAACTAGAAGACCCGGATCAATGATGGTTATAGCAAACGTGTCTATGTTCCTAGCATTGGTTGTGTCCGGTCCTATCGCAGTTGAGGCTGCACGTGCCTTCTTCGTGTTCGGAGACTCGCTCGTCGACAGTGGCAACAACAACTATTTAGTGACGACTGCACGTGCTGATGCTCCACCATATGGAATTGATTTTCCATCTCGGAGACCAACCGGACGGTTTTCCAACGGTCTCAACATTCCAGATCTCATCAGTGAGGCAATCGGCAACGAAGCGTCACCGTTACCATACCTTAGTCCGGAGCTAAGAGGACGTAGACTGCTTAACGGTGCGAACTTTGCCTCCGCCGGCATTGGAATTCTCAACGATACC…	Brassica rapa GDSL esterase/lipase At5g18430 (LOC103851171), mRNA 2118 2118 92% 0.0 97% XM_009128003.1			At5g18430	Belongs to the 'GDSL' lipolytic enzyme family. Hydrolase activity for lipid degradation.
comp49405_c0_seq4	45.91	13.6	13.33	4.04	1.8642	up	0.0150172	NA	NA		TTGAATTCTTGAAGGGACAGAGAGAAAGAATCAAACTTCTTTTACACATTGGTGTTTTAATCTTCCCGAAATTCTTGAATTGTTTTTGTGGCCAGTGTAAGAACGTCTACAAACGCGGACAAGGATGCTCGAAGAAGCCTTGCCTCTATTGCCTCAAAGTGCACAGAAAGCTTGTTGTTTGATACCGACATGACTCTTCTCACCTTACCCGGCTGCAACTATTCATATGTTGGTAGTGAATTGAGAAACTTTTAAACCTCTTTATCAACAGCCAATGATGTGTACGCAATGAAAGCTTGTTGTTCCGTTTCGAAATTCACATCCAAGTTGCAGCTGAAATCCCAATTTTGGTTGAAAGGCGCAGTTCGAGGACCAGTTGCAGCCATGTTTTTTTGCTGC…	Brassica rapa EKC/KEOPS complex subunit LAGE3-like (LOC103857106), mRNA 499 499 100% 2e-139 85% XM_009134260.1			AT5G53045	Component of the EKC/KEOPS complex that is required for the formation of a threonylcarbamoyl group on adenosine at position 37 (t6A37) in tRNAs that read codons beginning with adenine. The complex is probably involved in the transfer of the threonylcarbamoyl moiety of threonylcarbamoyl-AMP (TC-AMP) to the N6 group of A37. LAGE3 functions as a dimerization module for the complex
comp43348_c0_seq1	60.11	19.17	6.57	1.96	1.85159	up	0.0117351	GO:0005634(nucleus);GO:0005515(protein binding)	NA		TCGCAATGATGATGTCATCATCGATCCCTATCGTCCATTTCTTCATCTTGAGGTCGACGATATCGACCGTTCAAAGTCTCACACCGACGGCCTATAAAGAAGAGTATCAATGATAATTCTCCCAAAAAGAAAATAAGCTTATTAAGACTTTCACGTCTAAAAGTCTCGTTTCTTGTGATTTAATCAAAAAAAAAAAGTATCGTTTCTTGTGATAAACATGAGCTCGGAGAAGAAACAAGAACGCCGCGAAGAAGATAACGGTGATGGAAACAAAGGGTTGTCAACTAAAATTGTACGTACGGTAACGGAGGAAGAGGTGGATGAGTTTTTCAAGATACTACGTAGAGTACACGTGGCGACACGGACGGGTGCGAAAGTTAACGTCGGTGTCGATGAACG…	Brassica rapa protein NIM1-INTERACTING 2-like (LOC103854400), mRNA 816 816 40% 0.0 100% XM_009131334.2			NIMIN-2	induced by salicylic acid (SA) and BTH
comp58831_c1_seq3	220.17	63.56	20.05	6.08	1.84771	up	3.07226e-05	GO:0005634(nucleus);GO:0043565(sequence-specific DNA binding);GO:0003700(sequence-specific DNA binding transcription factor activity);GO:0050832(defense response to fungus);GO:0009864("induced systemic resistance, jasmonic acid mediated signaling pathway");GO:0045892("negative regulation of transcription, DNA-dependent");GO:0010200(response to chitin);GO:0009862("systemic acquired resistance, sal…	NA		CGGGGTATGAAATATTAATTAAAGAGACGAGAATATAAAAGTAGAGAGTATTATTACATATCCTACAATATGTACAATACATACACTCACTGAAGAAGAAGACAATATATTTATGCTCCATTCTACAAGCCTGATAATTATTTCTCTAGACAAGATGACAAAATATAGATGTTCCATTGTATAATAATGTAAGCTAGACTCGAACTTGGTTCGAGGTAAGAGAGCTACTCATTGCAGCTGAACCGGAAATCACTACCAACTCCAAAGATCTGTGGAATCCAAACCATTGGCACTAGTTTCACCACACCCATAAATAGCGACATGATGATGATGAAGATGTTCTTCTTCACAGACCAATATTTCTTGCCACACTAATTGCAAGTCACTCTCAGTGGAAGA…	Brassica napus cultivar Westar WRKY transcription factor 70 (WRKY70) mRNA, WRKY70-2 allele, complete cds 1611 1611 71% 0.0 97% FJ384113.1			WRKY70	Transcription factor. Interacts specifically with the W box (5'-(T)TGAC[CT]-3'), a frequently occurring elicitor-responsive cis-acting element
comp72159_c0_seq1	68.33	20.5	28.96	8.71	1.84616	up	0.010491	NA	NA	K14640	CGACGCGATACATATTTGAAATTCTCGATTCAGGTTTAGTTCTGGTTCAATTCTCGGACCCAATTATAAATGCCCAAAACCTTACCGATACATTGAGACTTCACCGATTGGTGAAAACATCAGAATCACGGGGAGGGAACAATCTCCACAAACAGTTTTAAGGTTTTAGAATTCGAATCAAACCAAATCCAAACAACATAGAAGAAGATGAAGACCAATCTCATGCCCTTCATTCAGTCTCACAACACGAAAGATAAGATCTTGGTGAAAACCCAAGTATAGATCACA	Brassica rapa inorganic phosphate transporter 2-1, chloroplastic (LOC103875290), mRNA 228 228 88% 6e-58 82% XM_009153797.1			PHT2-1, PHT2, At3g26570	Low affinity H+/Pi chloroplastic cotransporter. Involved in inorganic phosphate (orthophosphate, Pi) uptake in green parts of plants in Pi-sufficient conditions. Required for Pi retranslocation during Pi deprivation.
comp48237_c0_seq1	1103.17	336	127.79	38.53	1.8379	up	6.01746e-06	GO:0031969(chloroplast membrane);GO:0016021(integral to membrane)	NA		GTTAAGATCTACCTCACAGTTTAATAACCTTTATTTCATACTTTCTCCTCTATTTCATCCAAACACCAAAGTTTTAGAAATGGCAACAGCATCGGTTAACATGCAGTCAGTCTTCGCCTGTGGGTTGGCCACTCGCAAGATCAACACAAACAAGCTCTTCTTCGCCGGAAACTTCCCAAATCTCAAGAGGAACTATCCGGTGGGAGTGAAGTGCATGGCTGAGGGAGAACCCATGAAGGACGAGTCCGCACCTTCGACCTCCGCGGCTAAGCCTTTGTCTAGCTCATCATCGCCGCCACCTCCTCCACCTCCTACTAAACCTAAGGTGAGCACGAAGTTTAGCGACTTGCTAGCGTTTAGCGGTCCAGCACCAGAGAGAATAAACGGGCGTTTAGCGAT…	Brassica rapa early light-induced protein 1, chloroplastic-like (LOC103834289), mRNA 1456 1456 82% 0.0 97% XM_009110366.1			ELIP1, ELIP, At3g22840	attached to the sieve element plasma membrane via a carboxy-terminal glycosylphosphatidylinositol membrane anchor. Many of the Arabidopsis ENOD-like proteins accumulate in gametophytic tissues, whereas in both floral and vegetative tissues, the sieve element-specific ENOD is expressed only within the phloem.Phenotypic analysis of homozygous T-DNA insertion mutants for the gene At3g20570 shows min…
comp54865_c0_seq2	107.67	33.33	12.95	3.88	1.81528	up	0.0173768	NA	NA		TTTCTCTCTTAATTTAAAATTACATATCTTCAATCTTAGATACTCTCAGACGATTCACACAATCTTTTAATTTTTCAAAAACTATTATTTCCTCTGTTTAATCTATCTTAGATTTGCTTCGGGCTCAGTTTATCTGAGAGAGTTATGGCGTTCTCAAATAGAGGTTTCAGCAAGTTTCACGGCAAAGAAGAAGCGTCAGGGTTAGGGTTTGTGAGGATCACAAGAGGATTAGGGAGGAAAAGGATTCTGATATCGAAATCAAATCAAGAAAACGTTTCAAATTCTGATCAAAATCTGTTGAAGAGATCTAAAAGTGAAACAACAGAATCCAATAACTCTGTTCTTGAATCTCTGCATCAGGATATTTTGATTCGAGTACTTTGTCATGTGGATCACGAC…	Brassica rapa F-box protein At4g05010 (LOC103839781), mRNA 1523 1523 90% 0.0 98% XM_009116268.1			At4g05010, FBS3	-
comp52045_c0_seq4	612.71	182.55	54.46	17.28	1.8039	up	6.71283e-06	GO:0005509(calcium ion binding);GO:0005515(protein binding);GO:0010091(trichome branching)	NA		AATAACACTCACGCATTTTGAAAGCTTCTCCGTCTTCTTCATCTCCATCGAGCGTCGTCGTCGTCATCTAAGGTTTTTTCTTGCTCGTTGCTTCCTGAGATTCGTCAAGTTCTGGTGTTGCAGCAATTGGATGAGGCCGGTGTTCGTGGGGAATTTTGAGTATGAGACTCGCCACTCGGAGCTGGAACGGTTGTTTAGCAAGTACGGGAGAGTCAAGCGAGTTGACATGAAGTCTGGTAAACAGTCTCAATTTTTTTTTTTTTTTAACTCTTTCTGGCGATGAGGAGGATACATAGAAAGTTATGGTTTTGATTGAGAGGATTACAGTGAACTGTTTGATCTATTATTCGGCGTTTCTTGTTTAATCTGTTGTACCATGATTTAGTGTTAAGAGTAAAT…	Brassica rapa calcium-binding protein KIC-like (LOC103866288), mRNA 957 957 41% 0.0 98% XM_009144182.1			KIC, At2g46600	KCBP-interacting calcium-binding protein. Calcium-binding regulatory protein that interacts with kinesin motor protein KCBP in a calcium-dependent manner. Inhibits KCBP microtubule binding activity and microtubule-stimulated ATPase activity. Involved in the regulation of trichome branching through its interaction with KCBP
comp61598_c0_seq2	79.26	25.46	16.92	5.16	1.78108	up	0.00646744	NA	NA	K17725	GGAAGATTAAGCAAGGACGGCCAACAACTACTGCATTTTGTTTCTACTGCAGTGTTAACGAAAATAACTGGGCCAGAAAAAGTTTGCACCAGCCGGGAAACGAACCCGGGTCTGTACCGTGGCAGGGTACTATTCTACCACTAGACCACTGGTGCTTTTTTGTCCAAATTTATTGCTATACATATTGTTTATGTAACATAAGCCATGTCCATTGCTTTGAAAGTTTACAAACCTCTCTATATAATGGAAGAAAACAGACAAATTGGTGAAAGTAACAACAGCATAATAGTCACCTAAATCTTTTCCTTTACTTTTATCTAATTGTTGAAACTTTTAGAAATTCAAGTTTGCTTCAATATGTGAATCTTCTTCATCCTTCAAGGTCAATCTAGGAGCAAT…	Brassica rapa probable choline kinase 1 (LOC103831678), mRNA 558 558 56% 9e-157 99% XM_009107579.1			CK1, CK, At1g71697, F26A9.3	The production of phosphocholine from CK is necessary for the signal transduction pathways related to mitogenesis
comp52045_c0_seq6	609.66	184.88	60.9	19.63	1.77977	up	9.90967e-06	GO:0005509(calcium ion binding);GO:0005515(protein binding);GO:0010091(trichome branching)	NA		AATAACACTCACGCATTTTGAAAGCTTCTCCGTCTTCTTCATCTCCATCGAGCGTCGTCGTCGTCATCTAAGGTTTTTTCTTGCTCGTTGCTTCCTGAGATTCGTCAAGTTCTGGTGTTGCAGCAATTGGATGAGGCCGGTGTTCGTGGGGAATTTTGAGTATGAGACTCGCCACTCGGAGCTGGAACGGTTGTTTAGCAAGTACGGGAGAGTCAAGCGAGTTGACATGAAGTCTGTGTTAAGAGTAAATTCGAAAGGAACCAGATTATGGTAGAGCTAGAAGCCCAGGTTATGACAGATACAGGAGCCGGTCTCCTATTCAAAGAGCAAGAGGTTGAAGATGTTGTTCTGCAATGAGTCTCCCAATGGTTGCGGTGTTGTTCTATGTTAGTCTGTCAC…	Brassica rapa calcium-binding protein KIC-like (LOC103866288), mRNA 957 957 46% 0.0 98% XM_009144182.1			KIC, At2g46600	Calcium-binding regulatory protein that interacts with kinesin motor protein KCBP in a calcium-dependent manner. Inhibits KCBP microtubule binding activity and microtubule-stimulated ATPase activity. Involved in the regulation of trichome branching through its interaction with KCBP
comp67787_c0_seq12	121.44	36.9	19.88	6.21	1.77759	up	0.000504403	GO:0005634(nucleus);GO:0005515(protein binding);GO:0043565(sequence-specific DNA binding);GO:0003700(sequence-specific DNA binding transcription factor activity);GO:0042742(defense response to bacterium);GO:0050832(defense response to fungus);GO:0050691(regulation of defense response to virus by host);GO:0010200(response to chitin);GO:0009751(response to salicylic acid stimulus);GO:0009611(respon…	NA		GAGTCTCACAAACAACTATCTTATTAGCTGCTTCAGAACATGAATGCATATCCATGGACCAAGAATGTCCAAGAAAGAGAGAATAGTTTGACACTTTGCTGCTTGGTTTCTTATTTAGTTATGTGTTTGCATTTGTTGTCAAACTAGGTATTGGAGATTGCATGAAAACGATTACAATGTTACATTTTCAGTACCGGAAGGGATCATATGATCTACTCTCTCTCTCTCACATATGCCAAGTTCAATCTAAAAAAAAAACACTTAACAGAATTTGAAGCTAAGCTACTTGTCGGTTTGATTCTGTTGGTACAATTTCCCGGTAACAGCTGCTGCTAATGCTGCTGTGAAGTTTGGATCTTTTGTCAAGGAAGACGCCATTTGCTCCACCAAAAGTTTCTG…	Brassica napus transcription factor wrky mRNA, partial cds 829 829 66% 0.0 98% DQ209287.1			WRKY	Interacts specifically with the W box (5'-(T)TGAC[CT]-3'), a frequently occurring elicitor-responsive cis-acting element
comp67440_c1_seq4	140.62	45.96	12.53	3.95	1.76419	up	0.000861942	GO:0005737(cytoplasm);GO:0005488(binding);GO:0004512(inositol-3-phosphate synthase activity);GO:0006021(inositol biosynthetic process);GO:0008654(phospholipid biosynthetic process)	ko00521(Streptomycin biosynthesis);ko00562(Inositol phosphate metabolism)	K01858	CCCATGACTAAATATCGCAAATTACAGTAAGTTTACACATTATGGAAGTGAATCATAAAAGCGATTATATGAAATTATGGTCCAATCTAGAAACACTTGTACATTATACTAGCCCATCTGGATTACTAGAAACACCGGTAACTTCACACCCTACAAAGATCAATCTAAAAGCTCTTTGATCTCTGAAAACACAAGCATTCATATTTTAAAACATATATTAAAAAAAAACAAGAAACAGAAGTCTTATATTTTGGGCTAATTAAAGATTCTTAAACGCTTCGTGTTCACTTGTATTCCAAGATCATATTGTTCTCCGGCGCCAGCCCAACACACGCCCTAAGAATATTCTCCAGCATAGCCCGCTGCTTCGACAGCGCATTAACCACCGGTGTTCCCGGC…	Brassica rapa inositol-3-phosphate synthase (LOC103852564), mRNA 2232 2232 99% 0.0 97% XM_009129494.1			IPS1, MIPS1, At4g39800	Catalyzes the majority of myo-inositol synthesis required for plant growth and development. Acts as a repressor of programmed cell death and protects plant cells against cell death under high light intensity or long days. Controls its own transcription by inhibiting ATXR6 activity. Reduces the deposition of inhibitory histone marks on its own promoter.Disruption phenotype: Shorter seedlings with …
comp46938_c0_seq1	2204.96	724.83	820.97	262.53	1.76382	up	2.23813e-05	NA	NA		GTCGGGAGTTGAGGGCGTCGAGCTTGGTAACGCGGGCTTGTGATCCGAGTGGAGACAACAAGATGTTGGAACTATGGGCCGATCTCATTAGGCCGGGTTCGGGTTGGCTATTCACTGGCCTGCCCATTCCAAGTCGGGAGTTGAGGGTTCGGGCTCGAGCGAAGGCTTGTGGTTCGGGCATTCTTAGAGCGGAGGAGACTGCGTGAGGCTGGTTTCACAGAGCAGCGTCCACCTCCCGCTTTCGACGGTGGAAGGATTACGGGCCGGTGCCTCCCGAGCCCACTATGACCCAATAAGCCGGCTCCAATTGGACCATCACTT	TPA: Brassica napus SRP RNA for signal recognition particle RNA 508 508 95% 2e-142 97% HG323754.1			SRP? RR3?	The RNA component of the signal recognition particle (SRP) is universally required for cotranslational protein targeting.
comp49457_c1_seq2	147.56	50.44	20.29	6.42	1.74852	up	0.00932961	NA	NA		AAACGTGTTAAATCTGCGAATGTGTATATGTGCACGTGTTTTAATTAGTGGAAGATCTAAAATCTTGATGAATCCGTTTTATTCATGTTTGATCACAAATTAACATTCTTGATCTTCTGCTAATCATTGTCTTCTTATGATCTCTAATTGATGGTTATGGACATGTAAACCTGGTTTATTTCTTCTCAAGAATCAGATCAAAGATGTTAGATCGGTTGCATATTATTTGTTGACTGATTGGTGATGGCTTTATTAACAGATAGCATGGATCCTTATGTGCAATTCACTTGTCGGACTCAAGATCAGAAGAGCAACATTGCATCAGGACAAGGCACGACTCCAGAATGGAATGAGACATTTATCTTCAATGTCTCTGAAGGAACAACAGAGCTAAAAGCC…	Brassica rapa C2 domain-containing protein At1g63220 (LOC103838073), mRNA 978 978 65% 0.0 98% XM_009114490.1			At1g63220, SPL6	At1g63220 calcium-dependent lipid-binding family
comp40209_c0_seq1	47.67	15.53	8.13	2.62	1.74732	up	0.0309232	NA	NA		CTCATCTGGATTAAAGGATGTAGTCTGGAATACTGATGGAGCAGCTCAAGATCATAAAGTTTAATAAGTTCATTAGCAAGTTGTTCTATTCAAAAGCAATATAAACTAAACCAAGAAAGAAAGAAAGAGCATTGAACAAGTTGAAACTTTAACATGAACCTTCAAAGATAGTAGATAACTAAAAAATTGTCAAACCTAGTGAGCTATGAAGGTATTATATCCACATGCGATATTCCTCAAAACGCGGTGTGGCTTACTTTGAGTCAACTCAGTTTGTCAAAAACCAATAAAATTAAGGGATTGTTTCATCAAAACTCGGGAATTTCACTATTTGAGTATATTTGAAACATTCAGTAATCTAACATTTACATGAATCAATATCCATATACCAATTCTAGT…	Brassica rapa AP-4 complex subunit epsilon-like (LOC103840585), transcript variant X1, mRNA 461 461 98% 2e-127 95% XM_009117084.1			At1g31730	AP-4 adaptor complex subunit epsilon) .Subunit of novel type of clathrin- or non-clathrin-associated protein coat involved in targeting proteins from the trans-Golgi network (TGN) to the endosomal-lysosomal system.
comp64041_c1_seq11	54.64	17.97	11.65	3.67	1.74166	up	0.0284615	GO:0016021(integral to membrane);GO:0050660(flavin adenine dinucleotide binding);GO:0004506(squalene monooxygenase activity)	NA		TTGGGAAGAGAAGAGGCCTTTTGGCGCAGTCTCTGGACAAAACGGCCATTAAAAAAAGCTCGACCAGTAGGTTCATAAGGAAAGTCGTTGTCCTCTGGAAAAGACACGAGTGCTTTTTGTCCGTCCTTATAAACTGCTAAGCCTGTGGCTATCTGTTCATCTATTCCCTCCAAACAATCTTCAAGACCAAGCTTAGAAAGCAGGAGTCGTCCACCGGGTTGCATAAATTCACCCATCATTCTCACTGGTTCCCTCATGTCCCTCTCTATCACATGTACTCGACGCCCATCCTTTGCAAGAGCGTAGGCGAGAGCTGAACCTCCAACACCAGCTCCGACGATGATGACGTCAGCACCACCACCGTCTCTTCTCACCTCTGTCGCCACATCTGCTAACTTC…	Brassica rapa squalene monooxygenase 1,1 (LOC103865842), mRNA 870 870 96% 0.0 95% XM_009143696.1			SQE5, SQP1, At5g24150	Squalene epoxidase 5 (SQE5, SQP1,1, At5g24150) catalyzes the first oxygenation step in sterol biosynthesis and is suggested to be one of the rate-limiting enzymes in this pathway. "Arabidopsis thaliana squalene epoxidase 1 is essential for root and seed development."Rasbery J.M., Shan H., LeClair R.J., Norman M., Matsuda S.P., Bartel B.J. Biol. Chem. 282:17002-17013(2007)
comp59438_c1_seq3	96.89	31.33	13.29	4.44	1.7123	up	0.00297628	GO:0016021(integral to membrane);GO:0009055(electron carrier activity);GO:0020037(heme binding);GO:0004497(monooxygenase activity);GO:0016705("oxidoreductase activity, acting on paired donors, with incorporation or reduction of molecular oxygen")	ko00361(gamma-Hexachlorocyclohexane degradation);ko00626(Naphthalene and anthracene degradation);ko00903(Limonene and pinene degradation);ko00945(Stilbenoid, diarylheptanoid and gingerol biosynthesis)	K00517	CATAAACATATAACTAATTTCAAAACTTCACAAACTCAGTCTTAAATTGAACAGACCGTAACACGTTAACAACCATCAACATTGTCGGAAATTTACAGTCGAGTTATTTATTGTTTTTACTACGGGATCCTTACAGAAAGTCATAAAATCAAGCTCCCTCGTGGAAGATTTTACCAACAGAGGCACGTGCTCTGCACATGGCTTCCAGAGGCTTGGCTTTAGGCATTGTACCACCTTTGCCTTCACTCATATCCACTTTCTCTTCTCCAATCCTCTCCCATTCCAAACACTGAATCAATGACCCAAGAGTCAGGTTTATTAGCCGATGAGCCAGTCCTGAACCAGGACACGCTCTTCTTCCTAACCCAAACGGCATTAGCTTCTGAGATTCTCCTTCTT…	Brassica rapa cytochrome P450 81D11-like (LOC103862536), mRNA 1216 1335 86% 0.0 95% XM_009140243.1			CYP81D11	CYP81D11 may play a role in cis-jasmone-activated defense response to aphids. Induced by the diamond-back moth Plutella xylostella, the generalist herbivore Spodoptora littoralis, infection with P.syringae, jasmonate, cis-jasmone, phytoprostane A1 and 12-oxo phytodienoic acid (OPDA).
comp65651_c0_seq5	83.28	27.75	6.18	2.04	1.70728	up	0.00683574	GO:0016758("transferase activity, transferring hexosyl groups")	NA		ATCTCGAACAGAGTGTTATCACCAACAACATCAAAAACTTAGAGATTAAAAAAAGAAGAGAGAAAAGAATGGGAGATGAAGCAAAAGTGTTAGTCTTCTCGTTTCCTATCCAAGGACACATAAACCCTCTCCTCCAATTCTCAAAACGTCTAATCTCCAAAAACGTCACCGTCACATTCCTCACCACTTCCTCCACTCACAACAACATCATCCGCCATGCCATCTCCGGGGGAGCCACCGCTCTTCCACTCTCTTTCGTCCCCCTCGACGACGGCTTCGAGGAAGGCCATCCATCTACCGACTCCTCTCCCGAGTACTTTGCAAAGTTCCAAGAAAACGTCTCTAGGAGCCTCTCTCAACTCATCTCCTCGATGGAACCCAAACCAAACGCCGTCGTAT…	Brassica rapa UDP-glycosyltransferase 74D1 (LOC103857398), mRNA 2756 2756 99% 0.0 98% XM_009134566.1			UGT74D1, JGT1, At2g31750	Glucosyltransferase that glucosylates jasmonate (JA) and JA derivatives. Also active on indole-3-acetic acid (IAA), 4-coumrate, cinnamate and caffeate.
comp63254_c0_seq1	79.94	26.03	21.79	7.21	1.70226	up	0.00611727	NA	NA		GTGATACCCTCGAGTTTCACAAGGTATGTTTTTCAGTTTAATCTTCATGGACCGGTTAGCATCTCTAATTATTTTTTTAATTGGGATTATGTAAATCTGGTTTGCAGTTCTATAAAAACTTCTCATCTGGATTAAAGGATGTAGTATGGAATACTGATGGAGCACCTGAAGAACATAAAGCTTAATAAGTTAATAGCAAGTTGTTCTATTCGAAACAAAATATAATAAATCATGAAAGATAGTTGAATGGTTGACACTGTATTATGAAGCTTCAAAGATTGACAACCAAAAAATAAAGGAAACCCCTAGTAGTGGGCTATAAACGTAGAGATATCCACATGCAATCTTCCACAAAAAATGGCTTGGCTCACTTTGAGTCAACTTAAAAGTGGTCAAGTC…	Brassica rapa CBL-interacting serine/threonine-protein kinase 9-like (LOC103843774), mRNA 538 538 72% 9e-151 98% XM_009120546.1			CIPK9, PKS6, SnRK3.12, At1g01140	CIPK serine-threonine protein kinases interact with CBL proteins. Binding of a CBL protein to the regulatory NAF domain of CIPK protein lead to the activation of the kinase in a calcium-dependent manner. Involved in K+ homeostasis under low-K+ stress.
comp48063_c1_seq2	77.67	24.67	18.63	6.47	1.6823	up	0.035621	GO:0033897(ribonuclease T2 activity);GO:0003723(RNA binding)	NA	K01166	TTTTATTTTGTGACTACTTTGGTTTCCACAAACTATTTAATTCTTCCTCCACATTATTTTCTCTGAAAAAAATGAAATTCTTTCTTTGTATTCTTGCGTTACAACAACTGTACGTGCTAAGTGTCGCTCAAGATTTCGATTTCTTCTACTTTGTTGTACAGTGGCCTGGAGCGTATTGTGATTCAAGACATAGTTGTTGCTATCCGAAAACCGGGAAACCAGCCGCGGATTTTGGAATTCATGGTCTTTGGCCTAACTACAAAACTGGTGGATGGCCTCAAAACTGTAATCCTGATAGCACATTTGATGAATTACGGGTATCTGATCTGATGAGCAACTTACAAAGAGAATGGCCAACATTGTCGTGTCCCAGCAACGATGGTGTGCACTTTTGGACAC…	Brassica rapa ribonuclease 3 (LOC103829206), mRNA 1544 1544 93% 0.0 99% XM_009104865.1			RNS3 At1g26820	May remobilize phosphate, particularly when cells senesce or when phosphate becomes limiting
comp56711_c2_seq2	78.44	25.42	7.79	2.55	1.67651	up	0.0070762	GO:0005737(cytoplasm);GO:0016740(transferase activity);GO:0009407(toxin catabolic process)	NA	K00799	CAGCTGTTCATATCATATCCCACAAAAACACAAAAAAGCAGCTGCGAGTTTGATCAATATATATAATCTCTCGTACTTCCAGAAACCAAAAGCTAAGCGTTATGGGCTCCATGAATGGTTCAAAGAATGATGAGTACGTAAGGCTGTTAGGAGCATGGCCTAGCCCTTTCGTGCTGAGGACTCGGATCGCACTTAACCTAAAGCGTGTACCGTACGAGTATCTCGAAGAAGAAGATACTTTGAATTCGGAGAGCGTGTTAAACTATAACCCCGTCCATAAACAGATCCCTATCCTCATCCATGGCAATAAACCAATCCGTGAATCTCTCAACATCGTCATGTACGTTGATGAAACTTGGCTCTCAGGTCCTCCCATACTTCCCTCTGATCCCTTTGATC…	Brassica rapa glutathione S-transferase U11-like (LOC103852621), mRNA 1420 1420 81% 0.0 92% XM_009129520.1			GSTU11	May be involved in the conjugation of reduced glutathione to a wide number of exogenous and endogenous hydrophobic electrophiles and have a detoxification role against certain herbicides.
comp64814_c1_seq4	104.67	32.28	26.43	8.98	1.67517	up	0.0284219	GO:0009570(chloroplast stroma);GO:0005524(ATP binding);GO:0004781(sulfate adenylyltransferase (ATP) activity);GO:0009970(cellular response to sulfate starvation);GO:0070206(protein trimerization);GO:0000103(sulfate assimilation)	ko00230(Purine metabolism);ko00450(Selenoamino acid metabolism);ko00920(Sulfur metabolism)	K13811	TCTGCCAGTTCTTGTATATTTCAAAATTTCAACACCGTTTTTCATGTTAAGTTTTTTCCAAACCTTAGAATAAGACAGTTCGATCATAATGTTGATCTTTGAGAAACTAGCACGTTATTAATTTACAACACAAAGTAAAACAAAACAAAACAAAACAAAGAAATGGGTTTACTCTTGTCTTAAACCGGAACCTTTTCCAGGAGTCTGGCATTTCCGGATAGACTCAAACTATCGTAGTAATCAACAAGCACTTTCCAGCCTCCGGGGCACATAAATCCATCTGGTGGGCTTTCTTTGTTCTTTGCCAGTCCTCGCATCTATAGAACCAAACCAAATTCAAGTTTTAATCAGAAATAGAACACTCTGTACTCTATTATGTCTCAATGAGTCTGAGAAGTT…	Brassica rapa ATP-sulfurylase 3, chloroplastic (LOC103871853), mRNA 464 595 81% 2e-128 92% XM_009150169.1			APS3 At4g14680	This subpathway is part of the pathway hydrogen sulfide biosynthesis, which is itself part of Sulfur metabolism. Accumulates in roots during S starvation, but decreased after SO4 anion restoration (at protein level). Repressed locally and systemically by phloem-translocated glutathione (GSH)
comp23721_c0_seq1	313	108	157.61	54.61	1.65231	up	0.000372089	NA	NA		TTACATTTTGGGTTGAGTTTGTTGTTACTTTAGTATAATCTATATTGTTGTCTGTTGTAATTGTTCTTGGTTTGGACCATCTTTTGGTTAGATCAATGGATAACTGTTTAAAACTTATGGTAATGCAATTTCTGAAGAACTTTTGATGAGAATCTAAACGTTATCTTTGAACACTGGAAGTACAGTTTCTTTGAGGACTATGAGTGGTGCACCTTTGATGAAAATCTAACCTTATCTCCCT	Brassica rapa ferredoxin, leaf L-A (LOC103838467), mRNA 253 253 63% 5e-65 97% XM_009114908.1				Ferredoxins are iron-sulfur proteins that transfer electrons in a wide variety of metabolic reactions
comp52644_c0_seq1	382.17	136	36.77	12.65	1.64081	up	0.0455121	GO:0048046(apoplast);GO:0005618(cell wall);GO:0005773(vacuole);GO:0043169(cation binding);GO:0008810(cellulase activity);GO:0042973("glucan endo-1,3-beta-D-glucosidase activity");GO:0005515(protein binding);GO:0005975(carbohydrate metabolic process);GO:0009409(response to cold);GO:0009627(systemic acquired resistance)	ko00500(Starch and sucrose metabolism)		GTAGAAATTAAACCACTCTCCTTATATTATAGAAACAGATGGAGTAAAACATAATTTAAGGCTCATTATTCCTTATCATTACAACACGTTCCCCGTTTTAATACCAGTACAGAAAAGGCCATCAAATAATAGATTTAAAGCATTTTATTGTATCACTAGCCCTTGCTCAGTATCTTCAAGGATATTAGTTGAACTTAACATCATACTTAGGCTGTTGACTAGGAAGAAACATCCCCCAAAACTTCTCAAGCTCGGGAGGACCCTTCTGATTCTCATCAAACATAGCGAATATATAAGTCTCTATAGCTTTCCCTGGCTTTCTCGGAGTTCCACTCTTCACATGTTGTATCAAATTATTAACATAAGTCATCGCATTATCCACACTAGTCCCTGGTCCTC…	Brassica rapa glucan endo-1,3-beta-glucosidase, acidic isoform-like (LOC103841629), mRNA 1995 1995 100% 0.0 96% XM_009118181.1			BGL2	BGL2. Implicated in the defense of plants against pathogens (Probable). Not involved in plasmodesmal callose degradation and in the gating of plasmodesmata during tobamovirus infection
comp49290_c0_seq1	78.33	27.33	16.54	5.67	1.63543	up	0.0163195	NA	NA		GTTTTTTTTTTTACCCAAACTATTTGATATATAAAAAAAAATATTGTTCAAAGGAAATTTCACATGATTGAATAACTGAATAGATAATATTTGGACTAAGTACACCTTAATACATTACATCAAAGATAATTTTTGAGATCCTAATTAATGAAAGAAACAAAAGCTACTGCTTTTTAAGAAGGAGAGGGCCAACGTTATCTCCATTAGCTTTGTTGTGCTTCGTATGACTCCCATCACACAAAGGAAATGTCCCCGACCTCCAACACCTGCAATAAGGAGTTATGTTTTTGGAAAGCTCGGTTACCACGACAGAGTCCACCACCTTCTCCTCGTTCTTTCTGATCTCCGGATTGATTCCTCCTCCTCCGCCTTCTGCTCTCACCACTGCCATTCTCTGCT…	Brassica rapa CDGSH iron-sulfur domain-containing protein NEET (LOC103832889), mRNA 899 899 97% 0.0 95% XM_009108990.1			NEET	NEET, At5g51720 plays a important role in plant development, senescence, reactive oxygen homeostasis, and iron metabolism. Acts as an iron-sulfur transfer protein.
comp45430_c0_seq1	104.5	34.83	31.28	10.94	1.63447	up	0.00318728	NA	NA	K05359	CTGGGAAGTTACCCAATGGATATGGCGCCATGGTCCACGTCGCCTAGCGAAGACGCCTGACCGTATATTTGTCTAAATTATAATAATAACATATGATCAAAAATATCATGTTCGTTGAATTATAAGATACGTGAAACCAAAGTAGAATGTAGAACTCGTTTTGCATGTGAAAGTAGGAGGATAATATATATTTTATTTCTCTTATGATACGTCATCCCCAAACCAAAAATATTTTGTATGTTGCTGCTGCCGATCATGTCGACTAAAATGCGATGATTTTCTATTGATTTTAATGTTTGGTATCAGGTGGAATCAAATGAATCAGATTAATGATTTGTTTAGTAAAAAGAGGAGTAGTAAATCAAAGGGAATATTCATGTATATGAAATTTGTAGACA	Brassica rapa arogenate dehydratase 5, chloroplastic-like (LOC103851454), mRNA 535 535 75% 1e-149 99% XM_009128306.1			ADT5, At5g22630	Converts the prephenate produced from the shikimate-chorismate pathway into phenylalanine
comp55314_c1_seq3	506.53	172.03	241.97	85.63	1.63112	up	0.0438315	GO:0009535(chloroplast thylakoid membrane);GO:0016021(integral to membrane);GO:0009522(photosystem I);GO:0009523(photosystem II);GO:0016168(chlorophyll binding);GO:0046872(metal ion binding);GO:0009765("photosynthesis, light harvesting");GO:0018298(protein-chromophore linkage)	NA		AGCCATTGTTACTGGTAAAGGTCCGATTGAGAACTTGTTTGATCATGTTGCGGACCCTGTGGCTAACAATGCCTGGGCTTACGCCACCAACTTTGTCCCCGGAAAATAGAATATTATCAGATAATGTATGTTTTTAATACAATTAATGTATGTCTGTTGGTTTGATGTTCTGTCTTGATGAAAGAAATCATCGTTAGCTTGAGGCCCTTGTCTTGTGTTGTGAACTGCTCAGACATAAATCATCGAGAGATCGGAA	Brassica rapa chlorophyll a-b binding protein 5, chloroplastic-like (LOC103854220), misc_RNA 318 318 80% 4e-85 94% XR_630481.1			LHCB5	The light-harvesting complex (LHC) functions as a light receptor, it captures and delivers excitation energy to photosystems with which it is closely associated (PubMed:15563470, PubMed:21806943). Seems involved in the function of the photosystem I in low light conditions, when other LHCA proteins are less abundant (PubMed:15356385). Required, together with LHCA6, for the formation of a full-size…
comp53699_c0_seq3	97.67	32.5	26.51	9.26	1.62556	up	0.0043977	NA	NA		GGTTTAGATATGGTTTTTTTTTTTCTATTTCAGTTAATATTGGAAGTTTGGAACACATGATCAAGAAGACCATAAGCGATATCAATAATTATTAAAACCTTGCACCAATGCAATGGTCTATTTAAAGTCACGCACAAATGGGATGGAGATGGTAAAAGAAATGTTCCGTTCAATGACAAACACACAAATACATGACAACATGTATACATTCTCGATAGAGTTATTAGCAATAGCCTTCAAAAGATTTTATTAAAACGATTCTTGTCCATCAAAAGGTATATTAAGTGTTCTTCCTCGCAGAGTAGGCACAGTAAGCTGCCACTCCAGCAAACGCAGCAGCCGTCACTACAAGTTGACAAACACAACACAACTTAATTTAGTTAAATCAGATTGTAATGG…	Brassica rapa putative methyltransferase DDB_G0268948 (LOC103829784), mRNA 374 374 51% 2e-101 95% XM_009105479.1			S-adenosyl-L-methionine-dependent methyltransferase	Members of this family are SAM dependent methyltransferases
comp47179_c0_seq4	925.18	333.06	338.21	119.34	1.6219	up	0.000838374	NA	NA		TTTTTATTTTTTTTTTTTTTTAAAAAGATGTTGGTCCAGTTGAAACCAGCTTATTAGGTCATAGTGGGCTCAGAAGGCACCGGCCCGTGATCCTTCCACCGTCGAAAGCGGGAGGTGGACGCTGCTCTGTGAAACCAGCCTCACGCAGTCTCCCCCACTCTAAGAAACACGTGACCAAAGCCTACGCACAAGCCGCATGCTTCAACTCCCAACTTGGAATGGGCAAGCCAGTAGAAAGCCTGACCCGAACCCGGCCCAAAGAGATCGGTTCAGTGTCCCATCATCTTGTTGTCTCCACTTGGATCACAAGCCTGCGTTACAGATCG	Brassica napus SRP RNA for signal recognition particle RNA 381 381 91% 1e-103 89% HG323758.1			SRP	The RNA component of the signal recognition particle (SRP) is universally required for cotranslational protein targeting.
comp57103_c0_seq7	340.39	121.78	28.09	9.66	1.62054	up	0.00062721	GO:0008168(methyltransferase activity)	NA		AAAAAGACCAAGCAAACTCACAAGTCACAAGTATATCATTACATTTACACTCGCTAAATATACATAGAGAGAGAGAGTGAGAGAGATGGCTCCGACGTACACGATGGCTGGAGGCAAGGGTCCGAATAGCTACAGTCAACATTCAACGTATCAGAGAGCGTTGCTTGAAGTAGCAAAGGAAAAGATCAGTGAAGCAATCTCCACCAAACTCGAAATCAACTCAGCTTCCAATCGCTTTAACATAGCGGATTTTGGTTGTTCCACTGGACCTAACACGTTCCTTGCAGTACAAAACATAATTGATGCTGTGGGACAGAAGTACCGAAAGGAAACTCAGAAAAATCCGGATGATAACATTGAGTTTCAAGTTCTTTTTAACGATCATTCAAACAATGATTT…	Brassica rapa probable S-adenosylmethionine-dependent methyltransferase At5g37990 (LOC103852328), mRNA 2264 2264 89% 0.0 99% XM_009129240.1			At5g37990	-
comp20405_c0_seq1	115.33	41.67	13.32	4.59	1.6172	up	0.00740235	NA	NA	K12382	CAAATAATAAAGAGAGGAGAGGGCATAAAAGAAGATAGATCGGTCAATCAATAGAGGAGGGAGGAGGGAGGAGGGAGGAGCAGATCTGTGGCCGTCCGCCGTATATATAGTTTAAGGCATTAATCATGGGCGTTATTAAATTTGGAATCCTCTTCTTCTTCTGCTTCCTCTTGGAGCCGACCTGTGATGCTTCAAACCCCATTCCATCCGTTCATGATAACCAAGTCTGTGAGTTGTGTGATAAGTATCTCACCCTAGCCATTGATTACCTCCAAAATGAGGACAACCAGAATGCATTTGTTGAAGCCCTCCACATGACCTGCTCCCAGATTCCTCCTTTGCAAAAACAGTGTCTTGCCATGGTAGATCGTTATACCCAACGTTTCTTCACTCAAGTCT…	Arabidopsis thaliana saposin B domain-containing protein mRNA, complete cds 473 473 60% 3e-131 76% NM_120258.3			T18N14.110, At3g51730; At5g01800, T20L15.70	lipid metabolic process. Saposin-A and saposin-C stimulate the hydrolysis of glucosylceramide by beta-glucosylceramidase (EC 3.2.1.45) and galactosylceramide by beta-galactosylceramidase (EC 3.2.1.46). Saposin-C apparently acts by combining with the enzyme and acidic lipid to form an activated complex, rather than by solubilizing the substrate
comp51981_c0_seq1	63.33	23.33	10.18	3.59	1.61034	up	0.044362	GO:0005576(extracellular region);GO:0006952(defense response);GO:0009867(jasmonic acid mediated signaling pathway)	NA		GTAGATGTGACTTAAGCTTATGTGCTGTTCTGATTCGGTAAATTCCTATCCTAATCATGTTGTAAATGGTTTCAATAATAAATATGGTAAAAAAGACCACACATATAATCTTTATTTAGATGATAGCAAGTAGAAGGCATATACAATATAGGTCGATAACCTTCTAAACGCATACACAAACCAGAAACAACTTCTTAAAATACTAGCACCAAAGTCTAGCATTTTCAGCACATTTTCATAACAACAATTTTACACACAGACTTCAACCAACACTTAGATGTGATACTTTCTTAGATATGGTGGTTCTTTAGGCAGTTTCAGCTGCAGGCTTAACAGAGCCCTTGTTGCAGAAAGTAGCACATGCATTAGCACACTGTTCAAACGCTTCATTCACAATTT…	Brassica rapa thionin-2.1-like (LOC103859377), transcript variant X1, mRNA 1314 1314 98% 0.0 99% XM_009136902.1			THI2.1, At1g72260	Seems to function as a defense factor. Thionins are small plant proteins which are toxic to animal cells. They seem to exert their toxic effect at the level of the cell membrane. Their precise function is not known. Detected in rosette leaves and at a very high level in flowers and in siliques.Highly induced in seedlings by pathogens, wounding, silver nitrate, and methyl jasmonate. "An Arabidopsi…
comp69514_c1_seq6	118.19	45.11	23.57	8.36	1.60093	up	0.0173756	GO:0005618(cell wall);GO:0005829(cytosol);GO:0005739(mitochondrion);GO:0005886(plasma membrane);GO:0005774(vacuolar membrane);GO:0005524(ATP binding);GO:0031625(ubiquitin protein ligase binding);GO:0016567(protein ubiquitination);GO:0009617(response to bacterium);GO:0046686(response to cadmium ion);GO:0009408(response to heat);GO:0009644(response to high light intensity);GO:0042542(response to hy…	ko03040(Spliceosome);ko04010(MAPK signaling pathway);ko04144(Endocytosis);ko04612(Antigen processing and presentation)	K03283	TGCGTTCTTCTTATTCCATCTTCATGTTAAGGTCAAGTGTATTTGTATGAAGAGTGAGCTTGTGGGTGGTTAATCCTCACGGCCAAGGACCCCTATTCTTGGATAGAGACCAATGCAAACTAGGGAAACAACAGATTTTATGGCAGATATTTTATTACAAAGCAAATTCCGAGTAACATAAAAAGCTTAAAAGAAACAGCAAGCAAACAAAACATAAGGATTAAAGCAAAAGCTCACAAAACAACAAAGCTGGAACACTTAATCAACTTCTTCAATCTTAGGTCCAGCACCACCACTTCCACCAGCAGGAACATCATCATCCATCCCTCCAGCACCCATATCGCCACCAGCACCACCTTGATACATCCTCGCAATAATAGGATTACAAACAGACTCAAG…	Brassica napus probable mediator of RNA polymerase II transcription subunit 37c (LOC106401239), mRNA 599 703 68% 3e-169 97% XM_013841710.1			MED37C, HSC70-4, HSP70, HSP70-4, MED37_2, At3g12580	Component of the Mediator complex, a coactivator involved in the regulated transcription of nearly all RNA polymerase II-dependent genes. Mediator functions as a bridge to convey information from gene-specific regulatory proteins to the basal RNA polymerase II transcription machinery. The Mediator complex, having a compact conformation in its free form, is recruited to promoters by direct interac…
comp67787_c0_seq3	101.9	35.33	15.82	5.59	1.5877	up	0.00695033	GO:0005634(nucleus);GO:0005515(protein binding);GO:0043565(sequence-specific DNA binding);GO:0003700(sequence-specific DNA binding transcription factor activity);GO:0042742(defense response to bacterium);GO:0050832(defense response to fungus);GO:0050691(regulation of defense response to virus by host);GO:0010200(response to chitin);GO:0009751(response to salicylic acid stimulus);GO:0009611(respon…	NA		AATAGTTTGACACTTTGCTGCTTCAGAACATGAATGCATATCCATGGACCAAGAATGTCCAAGAAAGAGAGAATAGTTTGACACTTTGCTGCTTGGTTTCTTATTTAGTTATGTGTTTGCATTTGTTGTCAAACTAGGTATTGGAGATTGCATGAAAACGATTACAATGTTACATTTTCAGTACCGGAAGGGATCATATGATCTACTCTCTCTCTCTCACATATGCCAAGTTCAATCTAAAAAAAAAACACTTAACAGAATTTGAAGCTAAGCTACTTGTCGGTTTGATTCTGTTGGTACAATTTCCCGGTAACAGCTGCTGCTAATGCTGCTGTGAAGTTAGGATCTTTTGTCAAGGAAGAAGCCATTTGCTCCACCAAAAGCTTCTGTACTTCTGGA…	Brassica napus WRKY40-1 transcription factor (WRKY40-1) mRNA, complete cds 673 781 61% 0.0 96% EU912406.1			WRKY40	Interacts specifically with the W box (5'-(T)TGAC[CT]-3'), a frequently occurring elicitor-responsive cis-acting element
comp57268_c0_seq2	80.28	29.44	6.02	2.11	1.58716	up	0.0255479	GO:0005789(endoplasmic reticulum membrane);GO:0016021(integral to membrane);GO:0004144(diacylglycerol O-acyltransferase activity);GO:0047196(long-chain-alcohol O-fatty-acyltransferase activity);GO:0010025(wax biosynthetic process)	NA		GAAGAAAGGAAAATACATGGCGAGTGAGGAGGAGGAGGAAAGAGGAACCGAGGAACCACTTAGTCCAGTTTCCCGGCTACTCAGTTCACCTGAACTATGTGCCGTCATTGTGGTAACACTAGGGTTGAAAACTAGATGCAACATATCCTCAGTTGTTGCAGGCATCAAGGAGTCATTGATTAAGCTCCCTCGCTTCTCTTGTAAACTGGACATGGATAGTAAAAATAAAAAGAAAGGAGAACCAGTTTGGGTTCCCGTCAGAATTCAAGTAGAAAGTCATGTAATTGTTCCAGATCTAGATCATGTCAACCTAGAAAATCCTGAGGATTTCATAGAAGATTATTGTTCTACCATAGCCAATACTTCAATGGACATGTCCATACCACCATGGGAGTTTCA…	Brassica rapa O-acyltransferase WSD1 (LOC103866059), transcript variant X2, mRNA 2834 2834 99% 0.0 99% XM_009143936.1			WSD1, At5g37300	Bifunctional wax ester synthase/diacylglycerol acyltransferase. Involved in cuticular wax biosynthesis.
comp57103_c0_seq5	327.72	120.44	25.2	8.93	1.5774	up	0.00108955	GO:0008168(methyltransferase activity)	NA		ACGATATGTATTATTGATATCAGAGTACACAATTTATACATCATAGAAAGTAGGGCTTTCACGTTAGATATTTACATAAGATACTTTCCATATATATACTCTAGACCCTGTAACAGCCAAAAGCTTCATAAACCGCTTAGCCAAACAATTTTACGCAACTATGATGTGTATAGAGTTTCTGATGTGCCAAAAACATTTATTTAGGAACAAACCAATTGACAACAATTATTCGGTATATCGTAGCATCTCAGTAAATTTTACGGACAACAACAAACATCAACGATCTATCATTTGATCATCAAAGAATTAATTTCTTCGAAGCATAATGAAAAACTGCATTCCGGATTTGGCATTGGCAAGTTCCGGAAGTATCTCTGGACACTTCTTCTCATAAAGCTC…	Brassica rapa probable S-adenosylmethionine-dependent methyltransferase At5g37990 (LOC103852328), mRNA 1440 2260 84% 0.0 99% XM_009129240.1			At5g37990	-
comp52561_c0_seq1	86.67	31.75	9.76	3.56	1.57258	up	0.0174411	GO:0005634(nucleus);GO:0046983(protein dimerization activity);GO:0009734(auxin mediated signaling pathway);GO:0006355("regulation of transcription, DNA-dependent");GO:0006351("transcription, DNA-dependent")	NA	K14484	AGGTAATTTTCTAGTCATATTTACAAATTCTTAGAAAAAAAAAAGGAAGATGAACACAAAAAGATGTTCAAATTATTACATATTTTCCATTACAAACGTCCCACAAATTTAACTTAAGTTCATTATCTACATAACACATATAATCCAGATCAAAACAGACAATTGAAAGAAAAAGTAGATATTGAGCAATATTTTTCTTCGTAAAACACACAATTAACACTCATAGCTGTGTTAACCAAATATATGATCATGGCCACTTACGTTTTTAACTTCAAGTTCTGCTCTTGCACTTCCCCATTGCTCTCGGAGCGAGACCAATGGCGTCAGATCCTTTCATGAGACGTAAACGCTTGCATGTATCAACGAACATTGGCCAAGGGACGTCGCCGACGAGCATCC…	Brassica rapa auxin-responsive protein IAA17-like (LOC103844275), mRNA 1768 1768 95% 0.0 98% XM_009121075.1			IAA17, AXR3, At1g04250	Aux/IAA proteins are short-lived transcriptional factors that function as repressors of early auxin response genes at low auxin concentrations. Repression is thought to result from the interaction with auxin response factors (ARFs), proteins that bind to the auxin-responsive promoter element (AuxRE). Formation of heterodimers with ARF proteins may alter their ability to modulate early auxin respo…
comp70373_c0_seq1	204	77.33	20.65	7.44	1.56708	up	0.0405283	NA	NA		CTTGATCAGAGTGTATTTTGAACATATCAAAAAACTGAAGCTTGGTGGAAAGTCAAGCGAAAGCAACTTACAAACACATAATATTATATATATATATATATACACACACACAAATATAGGACATGTAGATAAGTTCCTCAGGTAATTATTCTTGGGTGATATTGATCGATCGAGTCCATTAATATGCATCAGAGATACTCAGTAGTGGAGACAATTAAGAACTCAACACTTAAATATATCTGGTCGTTTACCAGATATCCGTTTGAAGTGTTGTGGAGTTCTGTCAGCGGGATATACTTGCTACAGCCCCAACAATTAGCACCCGGCGCAAACAAAGCTTGGTATTCAGGTTCTTTGTGATTGCGTTTTAGTTGGTCCAAGAGTCGCAGTTTATAGACG…	Arabidopsis thaliana TRAF-like family protein mRNA, complete cds 655 655 84% 0.0 75% NM_128847.3			TRAF-like	TNF receptor-associated factor regulates activation of NF-kappa-B and JNK and plays a central role in the regulation of cell survival and apoptosis. Required for normal antibody isotype switching from IgM to IgG. Has E3 ubiquitin-protein ligase activity and promotes 'Lys-63'-linked ubiquitination of target proteins, such as BIRC3, RIPK1 and TICAM1. Is an essential constituent of several E3 ubiqui…
comp57060_c1_seq4	221.67	80.67	19.53	7.01	1.5655	up	0.0284219	GO:0031418(L-ascorbic acid binding);GO:0046872(metal ion binding);GO:0045486(naringenin 3-dioxygenase activity);GO:0016702("oxidoreductase activity, acting on single donors with incorporation of molecular oxygen, incorporation of two atoms of oxygen");GO:0009813(flavonoid biosynthetic process)	NA		ACTATATTAAATTTTGGACACCGTGTATAAGGTAACAAAATAGTTGTAATAGTTGTAATCAAGACATTTATCAATCTAACTAGAATAGAACTGATAAATGGTTACTATTGTCGTTATTATTTCTTAAATGAAACATGGATACGTAGTGTACACTCGAACACTTATTGTAGTACTCTGCGTTACTGCGTAAACACAAAGACAGACATATGAGTAGTATCTAGTCGTTTAGAAAGTTCTCGAGGCAATGTTCTTGGTCCAGATTCCTACTCCAAAACTTCTTGTAGTACTCTGCATAAGTGTAGTCTCTGTAGATTGGCTTGGCCTCTTCCTCCTTGGCTTCCCACAAGGGCTTTGCCGGGCTTATGACAGCACCGTTATCAGGACACATAAATGATGCGA…	Brassica rapa 1-aminocyclopropane-1-carboxylate oxidase 5 (LOC103854853), mRNA 2244 2244 97% 0.0 98% XM_009131810.1			ACO5, At1g77330	Enzyme involved in the ethylene biosynthesis
comp53449_c0_seq1	96.04	37.7	7.7	2.77	1.55412	up	0.0295919	NA	NA		CGAGAAGGAGCTTCTGTTTGAACCATCAGTCAAGTGGGCAGGCAATCCCAATATTGTTTTGGTGATAAAGCTCATGTCTTTACGAATCAAAGTTCAGCTTGTTGATCTCCAGATTTTCGCTATAATGCGAGTAGCTCTGAAGCCTCTTCTGCCAACCTTCCCTTGTTTCGGAACGGTTGTAGTTTCATTGATGGAAAAGCCGCATGTTGATTTTGGATTGAAAGTGCTTGGTGGGGATCTCATGTCCATACCTGGTCTCTACAGATATGTTCAGGAAACTATTAAAAGACAAGTTTCAAGCATGTACCATTGGCCACAAGTTCTTGAGATACCTATTCTTGATGCTTCAACAGCTTCTGTGAAGAAGCCTGTAGGGTTGCTTCATGTGAATATCATTAG…	Brassica rapa synaptotagmin-3 (LOC103847319), transcript variant X1, mRNA 2004 2004 81% 0.0 96% XM_009124377.1			SYT3, SYTC, At5g04220	Synaptotagmins are a large gene family of synaptic vesicle type III integral membrane proteins that function as regulators of both exocytosis and endocytosis
comp61304_c0_seq2	195.67	69.5	15.22	5.67	1.54643	up	0.00237823	GO:0005576(extracellular region);GO:0005529(sugar binding);GO:0006833(water transport)	NA		CATAGCCTATGACTTTTAGAATTTAGATTAAACAAAGGAAATACATTTATTAAACGGTGAAGTTTATCAAATCATTACAAAACACATCGATTATTCATTAAATCTCTTACAAATTCATATGGTAAAATAATCTCAAATGAAACACACTAATACTTAATGTAAGCAACAGAAGAAGTGTTGGCGTCTTTGATGAGCGTACCAAGAAGAGGAGCAAGCAAACATTTCTTGTCCTTCTCCTTATAGAAGTAACCCAAACACTTGCAATCACGATCACACTTAGCCTTACAATCGCTCACAGAAGTTGGGCCTTGTCCATCATTAACATAAGGCCCAGTAAAATGCTCAACACCGACGATCTTGTAGTAATTCACGGCCTTACCTTTGCCTCCATTACAAAAC…	Brassica rapa epidermis-specific secreted glycoprotein EP1-like (LOC103832358), mRNA 2641 2641 99% 0.0 98% XM_009108348.1			EP1-like glycoprotein
comp61598_c0_seq12	142.06	55.13	21.67	8.02	1.52368	up	0.0123945	NA	NA		CCCTTCTTTTATTTTCCTATTTCTCCTTCCTTCTTTTTATTAGAGCTCAGTCAAATGGCATTTCATCTGGAGAGGAATGCGATGGAACCAACCACCGCTAATGCCAAATATCATCACAGCTCTTTGTTGCACCAGCCGGGAAATGAACCCGGGTCTGTACCGTGGCAGGGTACTATTCTACCACTAGACCACTGGTGCTTTTTTGTCCAAATTTATTGCTATACATATTGTTTATGTAACATAAGCCATGTCCATTGCTTTGAAAGTTTACAAACCTCTCTATATAATGGAAGAAAACAGACAAATTGGTGAAAGTAACAACAGCATAATAGTCACCTAAATCTTTTCCTTTACTTTTATCTAATTGTTGAAACTTTTAGAAATTCAAGTTTGCTTCAA…	Brassica rapa probable choline kinase 1 (LOC103831678), mRNA 726 846 61% 0.0 98% XM_009107579.1			CK1, CK, At1g71697	The production of phosphocholine from CK is necessary for the signal transduction pathways related to mitogenesis
comp64373_c0_seq2	129.11	49.44	64.16	24	1.51571	up	0.0118807	NA	NA		GATTGAAGAATAGGAGTCGTCGATAGACTTTTTATATAACTGATATGAACCTGCTGTTTATGAGGTTTTATGTCTGTCGAGATTTGTGGTTATTTTCTGGTTAGTTCTGAAACTCTTTTGAACCAAGTTTCTCGGTCTTTCGTACGATAATCATAAAAAAGAACTTGTTTTTGCTTTCTCTAATGCGAGTTACAAATTTTCAGCTCTTATAAATTCTCTAATGTGAGTTGCTCAATGCATGG	Brassica rapa protein disulfide-isomerase like 2-1 (LOC103866377), transcript variant X2, mRNA 208 208 85% 2e-51 82% XM_009144283.1			PDIL2-1, MEE30, PDI11, PDIL4-1, UNE5, At2g47470	Protein disulfide isomerase that may be required for proper pollen development, ovule fertilization and embryo development
comp47179_c0_seq5	957.34	373.67	374.57	142.54	1.51502	up	0.00123243	NA	NA		TTTTTTTTTAAAAAAGAGATGGTCCAATTGGAGCCGGCTTATTGGGTCATAGTGGGCTTGGGAGGCACCGGCCCGTAATCCTTCCACCGTCGAAAGCGGGAGGTGGACGCTGCTCTGTGAAACCAGCCTCACGCAGTCTCCCCCACTCTAAGAAACACAACTCCCGAGCCTTCGCTCAAGAACCATGCCTCGACTCCCAACTTGGTATGGGCAGGCCAGAATAAAGCCCAACCCGAACCCGGCCCAATGAGATCGACCCAACGTCCCATCACTTCATAGTCTCCACATGGATCACAAGCCCGCGTTAC	Brassica napus SRP RNA for signal recognition particle RNA 315 315 96% 2e-83 84% HG323758.1			SRP	The RNA component of the signal recognition particle (SRP) is universally required for cotranslational protein targeting.
comp62465_c1_seq3	79.17	29	4.69	1.75	1.51418	up	0.0250891	NA	NA	K01087	TCTCTTTCCCTAAAACTCGGGATTTTCAGTATATTCCCCCTGCAAATTTCAGGGTTTTCGTAAAGAAGAAAAAACAAAAAATCTCCTTCCCTGATCTCTCTAAAGATTCTCTTTCCAAAAGGAGAGAAAATCTGCATTCTCCTCCCTTCTTCTTGGCGCCTGCTGCTGCTTTGTTCTTTCCAGCTCGTTTGAATCAGGTTTTGTAGTTGAAGCTCAAGATCAGGCTAACAGTGTATTACTTGTAGTAAAAGCCTTAGAGATGATAAGTGTTAACTTTTAATGGACCGTTCACCAACAAGCAGTGACAAGAAAACATTGAAGAAGTGGTTTTTCATTGACAAAACAGTCGGATAAAAAGCGTTCCTATCGAATTTTCTTGTCTGAAAGCATTTTGATTTG…	Brassica rapa probable trehalose-phosphate phosphatase G (LOC103860163), mRNA 3016 3016 84% 0.0 99% XM_009137765.1			TPPG, TPP6, At4g22590	Removes the phosphate from trehalose 6-phosphate to produce free trehalose. Trehalose accumulation in plant may improve abiotic stress tolerance
comp40533_c0_seq1	642.11	254.78	142.91	54.31	1.5024	up	0.00218482	NA	NA	K03265	CCTTATATTAGCTACCAACTCAAACAGCATGATTGTCTAGGATAGCGATTCCCGACCATAGATCTTCACTTCAGGGAAGAACCAGGGACAGAGGCAGAAGAGTTTGATCAGAACTCCCCTCTGTAACCACCTCCCGCGAAATCACTCGCGTCAGAGGGAGAAGCGAAACAAGCAAAGCCTATTATCCTTCTCTCGGGTCTGTACCAATAACTTGCTCGAACCCTGGTGGGACTCTCTCTTCATGCCGAGTCTCTACCATGTATACTGGGTTCGAATTGGTGTCATAACTCGTACTTCAATTCCACTTAACTTAAAATAAACTGGGTTCTCAATTCAAACACCGGTTCACTAAGTAATTCCACAAAACCAGAAACGATTACTGTCGTGTGTAACCAACAT…	Camelina sativa eukaryotic peptide chain release factor subunit 1-1 (LOC104722460), mRNA 109 109 24% 1e-21 79% XM_010440628.1			ERF1-1, At5g47880
comp69514_c1_seq9	94.69	38.78	12.69	4.84	1.49161	up	0.0479296	GO:0005618(cell wall);GO:0005829(cytosol);GO:0005739(mitochondrion);GO:0005886(plasma membrane);GO:0005774(vacuolar membrane);GO:0005524(ATP binding);GO:0031625(ubiquitin protein ligase binding);GO:0016567(protein ubiquitination);GO:0009617(response to bacterium);GO:0046686(response to cadmium ion);GO:0009408(response to heat);GO:0009644(response to high light intensity);GO:0042542(response to hy…	ko03040(Spliceosome);ko04010(MAPK signaling pathway);ko04144(Endocytosis);ko04612(Antigen processing and presentation)	K03283	GTCATTGCCAAGATGCTAAAGCAGAAAATTAAAAAAGCGTATTTAGGAGAAAGACCATTGCGTCTCCTCCTTACAGCAGAAGAGTGAAGCGCTGTAGTGCAAATCCATCTTTGACTGTCAGCGAGTCTCGCTCTCTTTTTAAGGTTAACCCGCAGCCAAGTAACTTGTGGGGCTAATGGATCAACGATATGAATGCTAGAGTTCATATATGCTTGAGCTTGATAGACGAGAAAGGTGCTTCGGCGTTACAAATAACCAATGTTTTCAGAATAAATAAATTGCCTAGGTACACATATCATATTAGGGGTGTACACATAAAAACTTAACCGATGTTTTCAGAATAAATCAATTGCCTAGAGACTAGTGCAGTAACTTGCTGTTTTGAAGTAGATAATATCT…	Brassica rapa probable mediator of RNA polymerase II transcription subunit 37c (LOC103859451), mRNA 845 845 55% 0.0 97% XM_009136988.1			MED37C, HSC70-4, HSP70, HSP70-4, MED37_2, At3g12580	Component of the Mediator complex, a coactivator involved in the regulated transcription of nearly all RNA polymerase II-dependent genes. Mediator functions as a bridge to convey information from gene-specific regulatory proteins to the basal RNA polymerase II transcription machinery. The Mediator complex, having a compact conformation in its free form, is recruited to promoters by direct interac…
comp55415_c0_seq4	147.64	57	27.7	10.55	1.49161	up	0.0100879	NA	NA	K07213	CCCCCGTAGTATTTTATCAGTAAAAAACTTATAATAAAAGAAGTTGGAAGAACATGGGTCTCCAACAAATTCTTTTCAATAGTTGAAAAGTATTAGGTATATAGAGAAACCATAAATCTCTTTGTTCTTACAATACATAGGCCAACGATAAAAGAAGCATTGCAAACACGGATAAAAAGCCTCATTGACATCTTTAGTATGTAATCTTGCGATGGCTTAGTCTAAGCTTCTGCGAGTTTTGGTTCAGCATCAGCCTTTGCATCAACCTTAACCTCAGTCTTAGTCTCAACCTCAGCCTTAGGCTCGGCCACAGATTTTGGCTCAGCCTCAGCTTCCACAGGCCAGTAAGAAGTCTTTTTTCCAGTCTTTGAAACTGTTTGAAAAACTGCTTCAGGTTCA…	Brassica rapa copper transport protein CCH (LOC103841533), mRNA 1099 1099 99% 0.0 99% XM_009118074.1			CCH	Involved in the transport of copper.
comp49061_c0_seq1	65.44	24.22	9.34	3.58	1.49009	up	0.0447944	GO:0032580(Golgi cisterna membrane);GO:0016021(integral to membrane);GO:0050662(coenzyme binding);GO:0050378(UDP-glucuronate 4-epimerase activity);GO:0005975(carbohydrate metabolic process);GO:0044237(cellular metabolic process)	ko00500(Starch and sucrose metabolism);ko00520(Amino sugar and nucleotide sugar metabolism)	K08679	GAAGAGGAACTTCGTGGAGATGCCAGGAAACGGCGACGTTCCGTTTACGCACGCGAATATTAGCTCCGCCCGAAAGGAATTCGGGTATAAACCGACAACCGATTTGGAAACCGGGTTAAGAAAGTTCGTTAGATGGTATCTTTCCTATTACGGGTACAATACCAAAGCCAAGCTTGTACAATAACGGTGAAAATTTGTTTTAAACGAATTTATTTATTTTTACACTCGGTTATTGCTGTTTATTTTGGGGAAGAGATGTTTATGATTAGGATAATAGAGGAAAATCTAAATATTCTTTGCTCTTAAGACAAGCAAAGAAAAAAAGGACAGCGAATAAATCTATTTTCTTAATTATATTTGATCTTACTTCTTAGCAAATCATTTCCTGCCAAAAAAGTG…	Brassica rapa UDP-glucuronate 4-epimerase 1-like (LOC103861964), mRNA 417 417 32% 2e-114 94% XM_009139672.1			GAE1, UGlcAE3, At4g30440	GAE1, UGlcAE3, At4g30440, F17I23.220 is involved in the synthesis of the negatively charged monosaccharide that forms the backbone of pectic cell wall components.
comp51926_c0_seq7	102.22	40.42	17.61	6.9	1.48872	up	0.0273236	NA	NA		AGGGGATCTGAACAGAGTAAAAAAGAAGAGGAAAAAATATGAAGAGATTTTATATTTCAAAGGGTCTAGTCAAGAGGTAGATAGTACAGAGGAGAATAGATAGGGTTCTTGCGTTTACAGAGGAAATACGCAGTCAACCCAATAATTTTAGGTATAATAGATTTGGGGGATGGGGAGGTCCGCGCGAATCGAGTTCTGCAAAAGTAAGCAGCGTCAACGACTCGGCCAGCCTATTTCCCTTCCATAAATTCTTGCGCCACTTTCTATGTTTTTCGTTAGCGCTGCGACCGGCTCTCACCGCTCGCTTTGTTTTCCTTACTCATTAGTTTAAGGCAATTTTTTATAGTTGATGATCCTTGACCTTTTATAGCAGCATCCGCATGACTCATGCGCCTCAAG…	Brassica rapa phosphatidylinositol N-acetylglucosaminyltransferase subunit P (LOC103867040), transcript variant X2, mRNA 309 309 26% 8e-82 96% XM_009145067.1			At1g61280	Part of the complex catalyzing the transfer of N-acetylglucosamine from UDP-N-acetylglucosamine to phosphatidylinositol, the first step of GPI biosynthesis.UDP-N-acetyl-D-glucosamine + 1-phosphatidyl-1D-myo-inositol = UDP + 6-(N-acetyl-alpha-D-glucosaminyl)-1-phosphatidyl-1D-myo-inositol.This protein is involved in the pathway glycosylphosphatidylinositol-anchor biosynthesis, which is part of Gly…
comp60425_c0_seq1	119.39	48.55	34.06	13.08	1.46519	up	0.0294104	GO:0022625(cytosolic large ribosomal subunit);GO:0005886(plasma membrane);GO:0009506(plasmodesma);GO:0005774(vacuolar membrane);GO:0003735(structural constituent of ribosome);GO:0006412(translation)	ko03010(Ribosome)	K02918	CTTCTTGGGACGAAGATCAAGAGGTAAAAATTTCTTGCTCTTGTATGCTTCTCTTAGTGCTAATTTCTGCTTCTGGGAGATCACTGTCAATACCTGAGCAATTGATTTCCTCACGACCTTGATTTTGGAAAGCTTGTTAGGGGCACCTCCGGTGACTTTAGCGACACGGAGGAGAGCGAGCTCAGCCTTGAACTCCTGAAGCTGGCTCTGAAGATCCGTCTTTGATCTCTCTCTAAGCTCATGAACCTTAATCCTTGCCATCGTGAGCTTGCTGGTGTTGAACTCTGCTTCCTCGTTTCTGGCTCCAACAGTCGCAAAACCCTAATTTTGAGGAACCAGGCAATTTATACGATGCGAGTGAGTTGAAAACCCTTAAAAACTCAAATATAATGGGCCGTA…	Brassica rapa 60S ribosomal protein L35-4-like (LOC103847436), mRNA 540 540 82% 3e-151 94% XM_009124517.1			RPL35D, At5g02610	structural constituent of ribosome
comp20784_c0_seq1	83	31.17	39.91	15.94	1.46499	up	0.0275647	NA	NA		CTCGCTTTATTGAATAACTGAGTTAATGCAAGATGTAGAAAACCAACAATGCTTACGAGAATAAAAATTTGTGAAGCACAAAACTAAACATTGATCATAAGCATTGTTAGCATTTCACTGAAAATTAAGATAAAATTTGATCATTGATTCATCAAAGCATTTCATCGAACACCATTAAAACAAAAGATATACATAAACAAAACGGAAACGACTCGATCTTAGTCTAGTCTCCTTAAGCTCTCTCGCCTCTGAT	Brassica rapa histone H3.2 (LOC103839289), mRNA 356 356 86% 6e-96 94% XM_009115800.1			Histone H3.2	Core component of nucleosome. Nucleosomes wrap and compact DNA into chromatin, limiting DNA accessibility to the cellular machineries which require DNA as a template. Histones thereby play a central role in transcription regulation, DNA repair, DNA replication and chromosomal stability. DNA accessibility is regulated via a complex set of post-translational modifications of histones, also called h…
comp31435_c0_seq1	108.33	41.67	12.26	4.83	1.46187	up	0.0181324	GO:0005730(nucleolus);GO:0043565(sequence-specific DNA binding);GO:0003700(sequence-specific DNA binding transcription factor activity);GO:0010200(response to chitin)	NA		TTCATCATAAAGAACCATTAAACTTCAATGGGAATCAACAAACCCTCCCCTATTGAAAAAAAGCCAATCTCTAATCCATCAGCAAATATATTAAATCTAATCCTAAATATTACACTCACCAGTCACCATCTATATAGTTACTACCACATTAATATTACATTCACCAATTCAAAACGTCACACGACAGCAACCAATCCGGTCCAAAGTCGATAATATTGTCCAAAGACGAGAAATACGAATCTGCAGTCTCCGAGTTCTCAACAGAAGCAGGAGCCGTTGCAATCTCGCTAGTGATTCCAGACCCTGACGTAGTCGCAGCAGGAGACAGCTGATTCTCATGGAAGAGGTTGCCTTTCCAACCACCACCACCATTCTCAAACTCGTAGTTAGAGAAAGAAA…	Brassica rapa probable WRKY transcription factor 46 (LOC103866472), mRNA 1498 1498 98% 0.0 92% XM_009144402.1			WRKY46	Transcription factor involved in the regulation of osmotic stress responses and stomatal movement (PubMed:24773321). Interacts specifically with the W box (5'-(T)TGAC[CT]-3'), a frequently occurring elicitor-responsive cis-acting element
comp62403_c1_seq37	102.13	39.28	18.07	7.18	1.45787	up	0.0214608	NA	NA		GCAGGCTTCCGGAGGGGGTGAATTTTTTATTCTATTTTCCCACAAATCAATATCTCAAAACAAAACAAACAGCCTGCTGCGTGGTAATAATATAATCGTTTTTGTAGATGATAGTGCCAAAAGTACAACCCAAGTCTCAACCAGCGTTTCTGGGATTCACACAAACAGCTGAGATATGGAACTCTAGAGCTTGCATGATTGGTCTCATTGGCACTTTCATCGTCGAGTTGATTCTGAACAAGGGAATACTTGAGTTGATCGGTGTGGAGATTGGGAAAGGGCTTGATCTTCCTCTGTAATCTATTTTTATGAAAATGTAAAACTTTAAAAGCTTTAATCACACATCATAATGTAAAACTTGTTATATATGTTATCGTTTGGGATTCTTCACAACCAGTG…	Brassica rapa high-light-induced protein, chloroplastic (LOC103855448), mRNA 464 464 42% 2e-128 96% XM_009132436.1			OHP1, HLIP, OHP, PDE335, At5g02120	Key enzyme in glycolysis that catalyzes the first step of the pathway by converting D-glyceraldehyde 3-phosphate (G3P) into 3-phospho-D-glyceroyl phosphate. Essential for the maintenance of cellular ATP levels and carbohydrate metabolism (By similarity). Binds DNA in vitro.
comp57235_c0_seq2	332.83	131.17	31.43	12.51	1.44836	up	0.0035775	GO:0043169(cation binding);GO:0052692(raffinose alpha-galactosidase activity);GO:0005975(carbohydrate metabolic process)	NA	K07407	GGGGTGGAACAGCTGGAATCATTTCAGTTGTAACATAAATGAAACAGTCATCAAAGAAACAGCTGATGCTTTGGTCACCATTGGCCTCTCTAAGCTCGGTTACAACTATGTTAACATCGATGATTGCTGGGCTGAACTTTCTCGTGATAAAAAGGGAAAACTGGTGCCGAAGAAGTCAACATTCCCTTCTGGTATTAAAGCGCTTGCGGATTATGTTCACAGCAAGGGCCTTAAACTTGGGATCTACTCTGATGCAGGGTATTTGACATGCAGCAAAACCATGCCTGGCTCTCTAGGCTATGAGGAGAAAGATGCCAAAACATTTGCAGAATGGGGAATAGATTACTTGAAGTATGACAACTGCAACACCGACGGTACGAGACCAACGGTGAGGTATCC…	Brassica rapa alpha-galactosidase-like (LOC103850695), mRNA 1763 1763 90% 0.0 94% XM_009127480.1			AGAL1	May regulate leaf (and possibly other organ) development by functioning in cell wall loosening and cell wall expansion.
comp66234_c0_seq8	177.67	69.67	11.84	4.92	1.4074	up	0.0123945	GO:0016020(membrane);GO:0009055(electron carrier activity);GO:0020037(heme binding);GO:0004497(monooxygenase activity);GO:0016705("oxidoreductase activity, acting on paired donors, with incorporation or reduction of molecular oxygen")	NA		CACCACACAACACAAAACCTCTTTCTTTAAAGAACTTGGACACAAAGGATCCAAAAATGGATGCTATGTCTTCCAACTTCACTCTCTCCAAGATCCTCAACACAGAGGATCCATACAGCTCCGTCATGCTGGCCGCGGCTGCTCTCCTCGCCGTCATCTGCTACTTCTGGATTCAAGGAAAATCCAAATCAAGAAACGGTCCACCGTTGCCTCCGGGACCTTGGCCACTTCCCATAGTCGGAAACCTCCCGTTCCTAAACTCAGACATCCTCCACACGCAGTTCCAAGCCCTAACTCAAAAACACGGCCCTCTCATGAAGATCCACCTGGGTTCCAAACTAGCTATCGTCATCTCTTCCCCAGACATGGCTCGCGAGGTTCTCAAGACACACGACATCA…	Brassica rapa geraniol 8-hydroxylase-like (LOC103834263), mRNA 2816 2816 96% 0.0 96% XM_009110332.1			CYP706A1	Hydroxylase involved in the biosynthesis of hydroxygeraniol, a precursor of the terpenoid indole alkaloids such as vinblastine and vincristine. Also able to hydroxylate in vitro nerol and to catalyze 3'-hydroxylation of the flavanone naringenin to form eriodictyol. No activity with apigenin, kaempferol, p-coumaric acid and ferulic acid as substrates.
comp55110_c0_seq22	206.29	86.86	33.64	13.8	1.39606	up	0.017423	GO:0016746(transferase activity, transferring acyl groups)	NA		CGCAGCTTCACAATGTTTTCGTCTATGGTAGCTTTCAGGAGCCTGATATCGTCAACATAATGCTTGAACGTACTCCGGAAATCATCTCTGTAACACTCCCTGGCTTTAAGAGGTTTAGGCTCAAAGGACGTTTGTATCCATGTATTGTGCCGTCTGAGGCAGGAGAAGTCCATGGAAAGGTGCTAATGGGATTGACGGATAAAGAACTATCAAATTTAGATGCTGTTGAGGGCAATGAATACGAGAAAGTGACAGTTGAAGTTGTAAGGAAGGAAAATTCTGCGAAGATGATAGTGAAAACATATATATGGATTAACAAAAATGATCCTGATATGTATGGAGAATGGGACTTCGAGGAGTGGAAACAGCTACACATGCCGAAATTCATGGAGACTATCA…	Brassica rapa AIG2 (avirulence induced gene) -like protein (LOC103863914), mRNA 1099 1099 83% 0.0 99% XM_009141673.1			AIG2A, AIG2, At3g28930	Putative gamma-glutamylcyclotransferase. Peak of expression around the time of early inflorescence. Up-regulated early after infection with P.syringae carrying avrRpt2 (PubMed:8742710). Expressed constitutively (PubMed:18214976).
comp61910_c1_seq3	1064.11	443.33	103.38	42.45	1.39239	up	0.00400477	GO:0005829(cytosol);GO:0005886(plasma membrane);GO:0009506(plasmodesma);GO:0043295(glutathione binding);GO:0004364(glutathione transferase activity);GO:0006979(response to oxidative stress);GO:0009407(toxin catabolic process)	NA	K00799	CCCCTCTTAAAGTCAGAGAGCAAAAGCTATTTTAGTCTTTCAAGTTTCACCTTCCGACAGAGCAGCTAAATACCAAAAGTTGTTTAGCCAACTTAAATCACTCATATTTGTATAAGATAACTTTGTTTATTAGAAAGAAAAAACAAAGACAAGCTTTTTTGAGAAACACAACAGATAAACAAGGTTCAAACATTACAGTAACTTAAAACATTGAAACACCGAACCAAATATGACTTTTCCCCTAAGCGGATCTGATTCTTTCCCCCATATAATTCATGTGTTCAACATGTTTCTCTCTTGGAGGAATACAGTCTTTCACAGCCTCAACCTTCTCCAAGTTCTTCACCCATCTGCTGTATTCTGGAAACTTCTCCTCTGTAATCACTTTCAATCCAATTC…	Brassica rapa glutathione S-transferase U5 (LOC103858271), mRNA 1431 1431 66% 0.0 99% XM_009135599.1			GSTU5	In vitro, possesses glutathione S-transferase activity toward 1-chloro-2,4-dinitrobenzene (CDNB) and benzyl isothiocyanate (BITC). May be involved in the conjugation of reduced glutathione to a wide number of exogenous and endogenous hydrophobic electrophiles and have a detoxification role against certain herbicides.
comp62423_c0_seq6	426.17	177.17	20.09	8.27	1.39117	up	0.00704275	GO:0005488(binding);GO:0016491(oxidoreductase activity)	NA	K11168	ATTTGTCTTTCCTTCACACCAAGACTTCTCTCCAACAATATCTTTTTTTTCACTCTATTTCGAAGTCTTTCTCTGGTTACAAGGTTCCTTGCAACTCTCTTGTTCCAGATGGCAATAGGAATCTTTGGATTGATCCCAAGCTCATCACCAGACGAGCTAAGGAAGATTCTGCAAAAACTTTCGACAAAATGGGGAGACGTAATTGAGGATCTTGAGAGTCTTGAAGTGAAGCCGATGAAAGGGGCGATGACTAACGAAGTGTTCATGGTGAGTTGGCCTAGAAAAGAAACGAATCTTCGATGTAGGAAACTTCTTGTTCGTGTCTATGGTGAAGGCGTTGAGCTTTTCTTTAACAGAGACGACGAGATTCGGACTTTTGAGTTCGTGGCCCGACATGGC…	Brassica rapa probable choline kinase 3 (LOC103838849), transcript variant X1, mRNA 2271 2271 51% 0.0 98% XM_009115304.1			At4g09760	The production of phosphocholine from CK is necessary for the signal transduction pathways related to mitogenesis. Involved in phospholipid biosynthesis. Catalyzes the first step in phosphatidylcholine biosynthesis. induced by wounding, and salt and osmotic stresses.
comp67044_c1_seq2	231.67	96.5	83.39	34.59	1.38586	up	0.0139555	GO:0048046(apoplast);GO:0009507(chloroplast);GO:0022626(cytosolic ribosome);GO:0005739(mitochondrion);GO:0005634(nucleus);GO:0005886(plasma membrane);GO:0010319(stromule);GO:0004372(glycine hydroxymethyltransferase activity);GO:0008266(poly(U) RNA binding);GO:0005515(protein binding);GO:0030170(pyridoxal phosphate binding);GO:0006544(glycine metabolic process);GO:0006563(L-serine metabolic proces…	ko00260(Glycine, serine and threonine metabolism);ko00460(Cyanoamino acid metabolism);ko00670(One carbon pool by folate);ko00680(Methane metabolism)	K00600	GTACTTTGACAAAGCTGTGAAGTTGGCTCTCAAAGTCAAATCTGAAGCTCAAGGAACCAAACTGAAAGATTTTGTGTCAGCAATGGAATCATCTTCAGCCATTCAATCAGAGATTGCCAAGCTGCGCCACGACGTGGAGGAGTTCGCTAAGCAGTTCCCAACTATTGGGTTTGAGAAAGAAACCATGAAGTACAAGAACTGAACATGTCTTTATCCCTACAAACAAGTCTTTTATTATGATGATGCTTTGAACTTCCATGTAATGTATAGATAATATGATGCATGTACTCTATCTTATGGTATGTGAAAAATATTGAATTTTCAATATGGATG	Brassica rapa serine hydroxymethyltransferase 1, mitochondrial-like (LOC103856643), mRNA 563 563 99% 2e-158 98% XM_009133794.1			SHM1, SHMT1, STM, At4g37930
comp69627_c0_seq2	177.67	73.17	74.83	31.36	1.38077	up	0.0173768	NA	NA		TTTTTTATTGTTAATTTGATTAGACAGACCTCTTGGTGAAGTTTTGAGGGATAAAGAAGAAGAGAACTCTTTTGTTTCCTTTTATATGTTTTATTTTTGGTTTTAGACCAAGTAGTATCCCTTAGTCCGTTTCATCTTATCCATTTTATCTTGATCCATTTCTTCAAGTCGTTGTACTTTAACTTTCAAATATCTTGGTAAACTGGTGTCTCTAACCAGTCGCAGTTTGTTTATCTCGGAGCTTGTAAAGCCGATATAAAAACAGTGCTCGATCGATAGAAAACAAC	Brassica rapa mediator of RNA polymerase II transcription subunit 37f (LOC103857349), mRNA 196 196 50% 1e-47 91% XM_009134513.1			MED37F BIP, BIP2, HSP70-11, MED37_6, At5g42020	Component of the Mediator complex, a coactivator involved in the regulated transcription of nearly all RNA polymerase II-dependent genes. Mediator functions as a bridge to convey information from gene-specific regulatory proteins to the basal RNA polymerase II transcription machinery. The Mediator complex, having a compact conformation in its free form, is recruited to promoters by direct interac…
comp63254_c1_seq10	175.93	71.52	13.37	5.57	1.36687	up	0.0195845	GO:0005524(ATP binding);GO:0004674(protein serine/threonine kinase activity);GO:0051365(cellular response to potassium ion starvation);GO:0043266(regulation of potassium ion transport);GO:0009409(response to cold);GO:0010555(response to mannitol stimulus);GO:0009651(response to salt stress);GO:0009611(response to wounding);GO:0007165(signal transduction)	NA		ACAATATCTTCATTAAAAAAAAAAAAAACAATATCTTCATTTTCTGGACTTGACCACTTTTAAGTTGACTCAAAGTGAGCCAAGCCATTTTTTGTGGAAGATTGCATGTGGATATCTCTACGTTTATAGCCCACTACTAGGGGTTTCCTTTATTTTTTGGTTGTCAATCTTTGAAGCTTCATAATACAGTGTCAACCATTCAACTATCTTTCATGATTTATTATATTTTGTTTCGAATAGAACAACTTGCTATTAACTTATTAAGCTTTATGTTCTTCAGGTGCTCCATCAGTATTCCATACTACATCCTTTAATCCAGATGAGAAGTTTTTATAGAACTTGTGAAACTCGAGGGTATCACCGCCGGTTTTCCTAAGCTCTACTACATGCAACGATGGC…	Brassica rapa CBL-interacting serine/threonine-protein kinase 9-like (LOC103843774), mRNA 2113 2113 80% 0.0 97% XM_009120546.1			CIPK9, PKS6, SnRK3.12, At1g01140	CIPK serine-threonine protein kinases interact with CBL proteins. Binding of a CBL protein to the regulatory NAF domain of CIPK protein lead to the activation of the kinase in a calcium-dependent manner. Involved in K+ homeostasis under low-K+ stress.
comp53540_c0_seq1	217.33	88.83	29.26	12.21	1.36486	up	0.0118807	GO:0046658(anchored to plasma membrane);GO:0009506(plasmodesma);GO:0005507(copper ion binding);GO:0009055(electron carrier activity);GO:0022900(electron transport chain);GO:0006810(transport)	NA		CGTGAATGTGATAATGATAAAACTGATAAGGCCAAGTAATAAAACCCTAATTATAAGAGATGATGACGTGGGGAACACACTCAAATTCTCTTACAGAGTTACAACCAAAACAAAGTAGATCAAAAGCAAAGCACTGACTCCACCCTGGCTCTCTAAACCATTCACATCCACAAACCATAACCGAAAACCATCGAGACTCCGACCAAAACGTAACTCATCACTCCCTTAGATGCACCACTTGCCTTCGGTGGAGGAGGAGAAGTTGACCCTGAAGCCGGGGTACCTGGAGTTCCGGCAGCCGGCGGTGATCCCGGTGTGGAAGGAGTTCCGGGAGTTGTAGACGGCGGCGTGGGGGCTGCTGGAGTTCCGGAAGAGGCGGCTACGACCGTAACGGCTAGC…	Brassica rapa uclacyanin-2-like (LOC103858145), mRNA 1404 1404 92% 0.0 98% XM_009135441.1			UCC2, At2g44790	Blue copper-binding protein II) (BCB II) (Phytocyanin 2), Probably acts as an electron carrier involved in oxygen activation and/or lignin formation
comp55432_c1_seq1	153.22	62.44	13.83	5.89	1.35706	up	0.0192703	GO:0048046(apoplast);GO:0009505(plant-type cell wall);GO:0005774(vacuolar membrane);GO:0020037(heme binding);GO:0004601(peroxidase activity);GO:0042742(defense response to bacterium);GO:0050832(defense response to fungus);GO:0042744(hydrogen peroxide catabolic process);GO:0009416(response to light stimulus);GO:0009826(unidimensional cell growth)	ko00360(Phenylalanine metabolism);ko00680(Methane metabolism);ko00940(Phenylpropanoid biosynthesis)	K00430	ATCACGGGCTCTTCTCAACTTCTCTTGTAAACCCAATCATATAATTTTCACGTTCTTTTGAAAATGCATTCCTCTTATTCTTTTTCTACTTCGTCCACGTTGACAATCTTAAACACATTGGCATGTCTTGTGCTTAGTGCGTCTCTGTCCGATGCTCAACTTACCCCTACCTTCTACGACACTTCATGTCCTAACGTCACTAATATCGTACGAGACACCATTGTCGACGAGCTAAGATCGGACCCTCGTATCGCCGCGAGCATCCTTCGTCTTCACTTCCACGACTGCTTTGTTAATGGTTGTGATGCATCGATCTTGTTAGACAACACGACATCATTCCGAACAGAGAAAGATGCAGCTGGAAATGCAAACTCGGCTCGGGGATTTCCTGTGATTGAT…	Brassica rapa peroxidase 34-like (LOC103873087), transcript variant X1, mRNA 1865 1865 93% 0.0 93% XM_009151515.1			PER34, P34, PRXCB, At3g49120	Removal of H2O2, oxidation of toxic reductants, biosynthesis and degradation of lignin, suberization, auxin catabolism, response to environmental stresses such as wounding, pathogen attack and oxidative stress. These functions might be dependent on each isozyme/isoform in each plant tissue.May be implicated in the systemic acquired resistance response via the salicylic acid signal transduction pa…
comp20207_c0_seq2	133.1	55.85	56.18	23.94	1.34783	up	0.0357313	GO:0009941(chloroplast envelope);GO:0009570(chloroplast stroma);GO:0016020(membrane);GO:0000312(plastid small ribosomal subunit);GO:0019843(rRNA binding);GO:0003735(structural constituent of ribosome);GO:0006412(translation)	ko03010(Ribosome)	K02996	CTGAAGGTAAGTGCAGACCATAGGTCTCCTCTGAGGAAGGAAGGTTTGCTCACTAGAGATGCGAGGGTGGTTGAAAGAAAGAAGGTTGGGCTCAAGAAGGCGCGTAAGGCACCACAATTCTCCAAGCGTTAAAAGAACCTTTTGTTATTTGTATTATTGTTGGATCATCAACTACACTCCTTCGCTCCATTTCCTTGTTTTCAGTTTATGTGTAGATTGAATATAATGCAAAGCCAAGAGTGAAAGTTCATTTTTTTTTTAACATTAAAAAGTCATTTGATCAAAA	Brassica rapa 30S ribosomal protein S9, chloroplastic (LOC103830673), mRNA 464 464 98% 2e-128 97% XM_009106484.1			RPS9, At1g74970	Binds directly to 16S ribosomal RNA.
comp61645_c0_seq4	117.06	49.29	19.57	8.41	1.33928	up	0.0403685	GO:0016021(integral to membrane);GO:0005886(plasma membrane);GO:0005524(ATP binding);GO:0004674(protein serine/threonine kinase activity);GO:0004872(receptor activity)	NA		GCGGCAAGAAAAACAGCAGCTTCTACCAAACTGATGGTGCACATGACCTGGTCTCATATGTAAGTAATGAGCCAAGCAAGTTTCATATTTATCTAACCATGGTTTCAAGTGTTGATTGATTAATATTTTCTAGGCGTGGAGGCTTTGGAGTAATGGGACACCACTAGACCTCGTGGATCCAGTTATCGTGGATAATTGCCAAAGGAATGAAGTTGTTCGATGTGTCCATATCGGTCTTTTGTGTGTTCAAGAAGATCCGGTAGACCGTCCGACCTTGTCAACCATCGTTCTGATGCTCACCAGTAATACTGTGACATTACCTGTGCCTAGGCAACCAGGTCTTTACTTTCCAAGTAGACCGGAAAAAGTAAAAGATCCGCTTGATTCGGCCCAATATAC…	Brassica rapa cysteine-rich receptor-like protein kinase 10 (LOC103860987), mRNA 827 931 80% 0.0 93% XM_009138681.1			CRK10, RLK4, At4g23180	Induced by salicylic acid (SA) or by a bacterial pathogen infection. May be regulated by WRKY DNA-binding proteins at the transcriptional level. Interacts with CRKIP1 (KAPP), CRKIP2 and CRKIP3, three kinase-associated type 2C proteins. [1] "Activation of hypersensitive cell death by pathogen-induced receptor-like protein kinases from Arabidopsis." Chen K., Fan B., Du L., Chen Z. Plant Mol. Biol. …
comp69166_c0_seq13	257.98	108.33	23.31	10	1.31553	up	0.013957	GO:0005634(nucleus);GO:0005515(protein binding);GO:0043565(sequence-specific DNA binding);GO:0003700(sequence-specific DNA binding transcription factor activity);GO:0042742(defense response to bacterium);GO:0050832(defense response to fungus);GO:0050691(regulation of defense response to virus by host);GO:0010200(response to chitin);GO:0009751(response to salicylic acid stimulus);GO:0009611(respon…	NA		GTAAAAAACAAGAACCCAATAAGATCGACTCTTACTACGAATCTCTCAGCTTACAGAACTCCCACGCGCATATACGTACATACTCACAAGAATCAAGATCCGAGAAGATTCTTACATATTTATACATCCATGGACCAGTACTCATCGTCTTTGGTCGATACTTCTTTAGATCTCACTATCGGTATTACTCGTATGCGAGTTGAAGAAGATTCCACGACAACTGCTTTAGTGGATGAATTAAACCGAATGAATGCTGAGAACAAGAAGCTCTCAGAGATGCTAACTTTGATGTGTGACAAGTACAACGTATTGAGGGAACAGCTTATGGAATATGTTAACAAGACCGAGAGAGACCAAGTCAGTCCTCCCAAGAAACGCAAATCTCCAGCGAGAGATGAC…	Brassica rapa probable WRKY transcription factor 40 (LOC103832449), mRNA 1617 1617 86% 0.0 91% XM_009108463.1			WRKY40
comp53699_c0_seq1	317.67	132.83	27.57	11.9	1.31329	up	0.0171862	NA	NA		GGTTTAGATATGGTTTTTTTTTTTCTATTTCAGTTAATATTGGAAGTTTGGAACACATGATCAAGAAGACCATAAGCGATATCAATAATTATTAAAACCTTGCACCAATGCAATGGTCTATTTAAAGTCACGCACAAATGGGATGGAGATGGTAAAAGAAATGTTCCGTTCAATGACAAACACACAAATACATGACAACATGTATACATTCTCGATAGAGTTATTAGCAATAGCCTTCAAAAGATTTTATTAAAACGATTCTTGTCCATCAAAAGGTATATTAAGTGTTCTTCCTCGCAGAGTAGGCACAGTAAGCTGCCACTCCAGCAAACGCAGCAGCCGTCACTGAAGCAATAACAGCTGAGTTGTTACTATCTTTCAGTTTAGTAACCACACAGT…	Brassica rapa putative methyltransferase DDB_G0268948 (LOC103829784), mRNA 2104 2104 91% 0.0 96% XM_009105479.1			S-adenosyl-L-methionine-dependent methyltransferase	Members of this family are SAM dependent methyltransferases
comp52068_c0_seq2	1085.29	489.34	267.42	116.92	1.30259	up	0.0472573	NA	ko03060(Protein export);ko04145(Phagosome);ko05110(Vibrio cholerae infection)	K07342	TGTTAACCTTGTCTCTCTCACATTCACAAAAACCATTCAATTTTCAACCGCGAAGTGAAATAAAAACAGTGACATATATTAAATAGAATTCTGCAATTTGTAACAAAAGTTTTACTCTTTCTTTCGAGCATCTGAACCCAAAAAAAAAAAGAAAAAGAAGTGAATGTCTTCTTGAAACAACAAAAGCTTTTAACTACTACCCTTCTCCATCCTCTCCCTGGATCTTAAGTAGCACCGACGATGATGTTGTTGATAGGAATAAAGATGAGCTTCACAAAGAATCCCACGAATCCCATCACTACAAACCCAATAGCTGTACGTACCGCCACTTTCGTGAATTCTTTGCGATCTGGTTTGTGGCAACGCTTAACGAGGCGAATGCTGTCCTTGGCAAAGTCT…	Brassica rapa protein transport protein Sec61 subunit gamma-1 (LOC103862711), mRNA 717 717 100% 0.0 93% XM_009140385.1			SEC61G1, At4g24920	Part of the Sec61 complex, which is the major component of a channel-forming translocon complex that mediates protein translocation across the endoplasmic reticulum
comp62152_c0_seq3	147.33	61.83	10.46	4.63	1.30222	up	0.0269857	GO:0016021(integral to membrane);GO:0009055(electron carrier activity);GO:0020037(heme binding);GO:0004497(monooxygenase activity);GO:0016705("oxidoreductase activity, acting on paired donors, with incorporation or reduction of molecular oxygen")	ko00361(gamma-Hexachlorocyclohexane degradation);ko00626(Naphthalene and anthracene degradation);ko00903(Limonene and pinene degradation);ko00945(Stilbenoid, diarylheptanoid and gingerol biosynthesis)	K00517	TTTGCTTTAATTACGAAAAATACGAAACATAATTCTACCAATTACAACTCATGAAAATAAAATCAAAATCGAACCAACTGCAAGAGACCGATGCACACAAATCTTGATATTATGATTTTATTATTATATCGTTTACTTTTTTCACCACTTCACCATTTATGTGGAGTTGGAATCAGCTCAAGAGGAACTTTCTTGGCGATGACGAAAGCTCCAGCTTCTTCCATGTCTATGTCTTCAATGGTCATTCCATCAGGCAAACTCCAATCAAAGAAGTAGAGAACGTTAAGTAAACCTAGTTCGACGATAGTTATCCCCGTGGCCATCCCTGGACAAATCCTGCGACCAGCACCAAATGGCAACAACTCGTAATGTTGACCCTTATATTCGACAGGACTATCG…	Brassica rapa cytochrome P450 71B22 (LOC103854377), mRNA 2994 2994 99% 0.0 99% XM_009131313.1			CYP71B22, At3g26200	Secondary metabolite biosynthetic process
comp46487_c0_seq4	199.83	86.67	9.85	4.41	1.29135	up	0.0276369	NA	NA	K01411	TTTCGAAAGCATCTGGATCCTCATCCATTTGAACGTCATTGTTTGAATCTGGATCCTCCTCCATTTCATCAGAATTTGAATTCTCCACATCACCAGTCTTGTCCTCATGGTCAACATCTAGAATCTCCTCGTTTTTGAGATAATCAGGAACATCTTTCCAAAAACATGTTGCAGGCATAAAGCTGTTGCGTTGTGGAAAATGCAGGAATTGGGAACTCTCCCACTTCTGAAGGTAATGGTGTGGAATTGGTTCTTCTTTATACTTGGAAGAAAAATATGGCTCTTCTTGTGTTTCTTCTTCTTTGGTGAATGACTTTGTTAATAGATCAATCCGCATATTGTTAGTTGTGAAATTTCTAAGCATATCTTGGACTGCTGTGAGATCACCAAACTCATAAC…	Brassica rapa zinc-metallopeptidase, peroxisomal-like (LOC103854611), transcript variant X3, mRNA 2883 2883 69% 0.0 97% XM_009131553.1			At3g57465
comp57893_c0_seq5	361.56	164.44	99.72	45.73	1.24841	up	0.0284219	NA	NA		AAAGGAACATCTCTCTTTTAAGTTGCTTCCTCCTATCTACTTTTTATCTTTTGTTCGTACTTGTCTTTGCTTGGACATCCGAATACATTTTGAATCTTCCAGAAATGGTTATGGACCTATGATCTTTTTAATACATTCGTATGAGATATTGTAAAACTAGTTACAACAGGCATAAATGAGTTCCATTTATGCCTATACATCCCTAATGGTGATTTTCAATCTAAAGTTCTCAAAATACATATGTCTTTCCAGTAACTTTAGGTTGAGAATCACCATTGGGGCTCTTTAGAAGCTTCCAACGCTGCAACTTAACAGCTTTTCTAATTAACTTAGAAACGCGTGGTTCTCTTTTTATAGCCTGATAACTTTTAAAAATAGAGTTTTTTGAAAATAATAAGC…	Brassica rapa 60S ribosomal protein L36a (LOC103835204), mRNA 221 276 47% 3e-55 90% XM_009111327.1			RPL36AA, At3g23390	structural constituent of ribosome
comp61587_c0_seq1	1919.78	883.22	135.93	61.59	1.24362	up	0.0173768	GO:0009507(chloroplast);GO:0004852(uroporphyrinogen-III synthase activity);GO:0015995(chlorophyll biosynthetic process);GO:0006780(uroporphyrinogen III biosynthetic process)	NA	K01719	CCTTCTTTTGCTTCTCTCATACTTGAGTCGACCCACTTTCTGTTGCATCCTTCAAAACTTAATTCATTAGCAAAAAGGAATGGCTACAGCAGCGGCGCCGGCGGTGGTTGCATGGACAAGAACGGGAACTGCGTTCAAGTCCGGACAGGCACAGATGAAATCGGAGATGAAAGTTTCTTACGTAAGAGGACTAAATTCTTACGGTGGTCTCAAGGCACAGAACAACAAGGTTGTCTCTATGGGATTACCAGTCTGCACCGAACAGTGCTTTGCAAACGTCGTGATGTCTCTCAAAGGACGCACAAGTCGTGGAGGAGCATTGACCTCGACCTGTAACGCGGTCGGAGAGATTTTCAAGATTGCAGCAATCATGAACGCTCTTACTCTCGTTGGCGTTGC…	Brassica rapa uroporphyrinogen-III synthase, chloroplastic (LOC103842139), mRNA 1575 1575 53% 0.0 99% XM_009118755.1			UROS, HEMD, At2g26540	Catalyzes cyclization of the linear tetrapyrrole, hydroxymethylbilane, to the macrocyclic uroporphyrinogen III, a precursor of tetrapyrroles such as chlorophyll, heme and phycobilins
comp51844_c0_seq5	864.99	410.34	200.92	91.97	1.23087	up	0.0332034	NA	NA		AGACCACCAGAGAATCAAAAGAGTTAAAAGAAAATAAAAAGAAAACGCGGAGAGTTTGTTTTTACTTGAGCTAGCGACGAGATTCATCAATTCGATTCCTTGTTCGTAATATGACAACTTCAAAAAGGCTAGCAGACAGGAAGATTGAGAAGTTTGACAAGAACATTACTAAAAGAGGTTTTGTTCCTGAGACCACCACCAAGAAGGGCAAGGATTACCCTGTTGGACCCATCCTCCTCGGCTTCTTTGTCTTCGTCGTCATTGGCTCCTCTCTCTTCCAGATCATCAGAACTGCAACTAGTGGAGGCATGGCATAAAAACCTAATCATCATTCAAGCTAGAGGAATCCATTCTCAATATGATAATCTCTCCTCTCTTTTTCCCTTCCTTGTACTACTT…	Brassica rapa stress-associated endoplasmic reticulum protein 2-like (LOC103839048), mRNA 527 527 83% 2e-147 87% XM_009115530.1			Stress-associated endoplasmic reticulum protein 2	Plays a role in RNA transcription or processing during stress. Binds RNAs and DNAs sequence with a preference to single-stranded nucleic acids. Displays strong affinity to poly(U) sequence. Exerts cold and freezing tolerance, probably by exhibiting an RNA chaperone activity during the cold and freezing adaptation process. Functional characterization of a glycine-rich RNA-binding protein 2 in Arab…
comp55314_c0_seq4	840.81	381.9	210.55	97.47	1.22736	up	0.0181502	GO:0009535(chloroplast thylakoid membrane);GO:0016021(integral to membrane);GO:0009522(photosystem I);GO:0009523(photosystem II);GO:0016168(chlorophyll binding);GO:0046872(metal ion binding);GO:0009765("photosynthesis, light harvesting");GO:0018298(protein-chromophore linkage)	ko00196(Photosynthesis - antenna proteins)	K08913	AATCTACAAACGGCACACATTTTGAATGTTCATGCAGTGTTTCGTTTGGTAGGTTTATATATTTCTTTCACCACGCACATTAAAGCAAGAGATTTAAATATTTTCCATGCATTAAAAATTGAAGATAAAAAAAAAATTACATGATTAATCCGATCAAATTCTATTTTCCGGGAACAAAGTTGGTGGCGTAAGCCCAGGCATTGTTAGCCACAGGGTCCGCAACATGATCGAACAGATTCTCGATCGGACCTTTACCAGTTACAATAGCTTGGACAAAGAATCCAAACATGGAGAACATTGCAAGACGACCGTTCTTGAGCTCCTTCACCTTCAATTCAGAAAACGCTTCCGGGTCCTCGGCTAAGTTCAACGGGTCAAACGCCCCACCCGGGTAAAGCG…	Brassica rapa chlorophyll a-b binding protein 36, chloroplastic (LOC103837002), mRNA 600 600 82% 3e-169 94% XM_009113334.1			LHCB2.3	The light-harvesting complex (LHC) functions as a light receptor, it captures and delivers excitation energy to photosystems with which it is closely associated.
comp57514_c1_seq1	760.7	362.06	132.39	61.88	1.20513	up	0.0364787	NA	NA	K07213	TTTGTATTTGCTGAAAGATTGTATGTTTTGGGACATGAGAGGCCTCAATTATTCAAAGAACTGTTTTTAAACCACATTACTTTCAATGATTAAAACAAGGTTGTCTCAGACACAAGTCACAGAAACAAAGAAGGATCCCATACAGAGTTTTATTAAAAACAGAGCCACATGAGATGCTCTGCTTCTCTTTAGGCCTTGGCTGTTTCAGCCTCTGTGTCCCAGAAAGCTGATTTCTTTCCAGTTTTTGATACGGTCTGCAAAACAGCGTCGGGCTGCACATTGCCTTTCACTGTCACCTTTTGCTCCTTTATATCCACATCAAATGACTCCACGCCTTCCATTTTACCGAGAACTCTTTTAACAGCTCCAACACATCCTTCGCATGACATAGCCACTCTT…	Brassica rapa copper transport protein ATX1 (LOC103870452), mRNA 780 780 76% 0.0 93% XM_009148575.1			ATX1, At1g66240	Involved in the transport of copper.
comp58967_c1_seq6	232.06	106.58	53.59	25.33	1.19269	up	0.0487529	GO:0005737(cytoplasm);GO:0005634(nucleus);GO:0005886(plasma membrane);GO:0009506(plasmodesma);GO:0047763(caffeate O-methyltransferase activity);GO:0033799(myricetin 3'-O-methyltransferase activity);GO:0046983(protein dimerization activity);GO:0030755(quercetin 3-O-methyltransferase activity);GO:0051555(flavonol biosynthetic process);GO:0009809(lignin biosynthetic process)	ko00944(Flavone and flavonol biosynthesis)	K13066	CCAAAGCTCCTATACCGAAAACTCTTTTGACATTTATAAGTAATTAATCAAGGAAATTAAATCTCAAAACGTTTTGATTTGTTTCATTGTTGTAACAGTGGATATGCCACGACTGGAGCGATGAACACTGCGTGAAATTCTTGAAGAACTGCTACGAGGCGCTTCCAGAGGATGGAAAAGTGATACTAGCAGAGTGTATACTTCCAGAGACACCAGACTCAAGCCTCTCGACTAAACAAGTAGTCCATGTTGATTGCATTATGCTGGCTCACAACCCTGGAGGCAAAGAGAGGACCGAGAAAGAGTTCGAAGCATTAGCTAAAGGATCAGGCTTCAAAGGGATCAATGTTGCCTGCAATGCTTTTGGTGTTTACGTTATTGAGCTGCTCAAAAAGATGT…	Brassica rapa flavone 3'-O-methyltransferase 1 (LOC103857055), mRNA 540 540 63% 3e-151 96% XM_009134203.1			OMT1, COMT1, At5g54160	Methylates OH residues of flavonoid compounds. Converts quercetin into isorhamnetin. Dihydroquercetin is not a substrate. Catalyzes the methylation of monolignols, the lignin precursors. Does not contribute to the phenylpropanoid pattern of the pollen tryphine, but is probably confined to isorhamnetin glycoside biosynthesis . Involved in melatonin biosynthesis. Can function as acetylserotonin O-m…
comp69623_c0_seq8	1107.38	516.79	156.81	74.92	1.19055	up	0.0250891	NA	NA		CGTCTTGCCATGTTCTCGATGTTTGGATTCTTTGTTCAAGCCATTGTCACTGGTAAGGGACCCTTGGAGAACCTTGCTGACCATCTTGCTGATCCAGTCAACAACAACGCATGGGCCTTCGCCACCAACTTCGTCCCCGGAAAGTGAGCGAGTTGAAGCTTAGCAAGAGAAAGAGAGTTCGTTTGTGATGTTTCTTTTAAGTAAATTTGTGAAATTTCCATTGTCGTACCATTGTATTATTTATCAGACATTGAACCTCTTTTTCTCAACTCTGTTGGCGTTTTAACAAAAGACTCTTAATGAATGATCTGTTCTTGTACAAAACTTCACGCAATTGCAGATGATGTATGTATGTTCTGTATTTTGTGACAATATGTAGCAATACAGCCGAACAAAAAG…	Brassica rapa CAS1 domain-containing protein 1-like (LOC103867456) capsule structure1 domain containing O acetyltransferase, mRNA 845 845 62% 0.0 93% XM_009145529.1			-	Ubiquitously expressed
comp56857_c0_seq1	586.27	282.6	62.63	30.49	1.14908	up	0.0489407	GO:0009507(chloroplast);GO:0005198(structural molecule activity)	NA		GTGACAATTAAAACAACACATACTCGGTGTAAAGGTGATCACGTTTCTTTGCTGGATATGCTAAAAAGAAACCTAAAGAGCAAAGAGATTCTTAAGATTTGTATTATTATTTTTTTTGTATTTTTATAGCAGCTACAACATTATTTCTTAACTCCATACCATCCGAGTTAATACAAACGATTAACACTACAACAACAATATTAAACACTTAGTTTGTACTTGGCATTAAAGAGTTCAAGAGTTCAAGAGAGGGCTTCCTTCTTTGATAAGCACAAAGACGCTTCCACCATCTCCTCTAGAGATCCTAATGTCCTTGTCCAGATAAGTCGTGAGCAGCCACGACTGTGCATTGTCCCCAGGCAAAGAGAATTTCAACGGTGGCTGGCTCGATATGGTTCT…	Brassica rapa plastid lipid-associated protein 2, chloroplastic (LOC103859892), mRNA 816 1584 85% 0.0 96% XM_009137490.1			PAP2, FBN1b, FIB1b, At4g22240	Probably involved in light/cold stress-related jasmonate (JA) biosynthesis. PAP2 located in plastoglobule.
comp58527_c0_seq1	108.78	36.22	31.44	10.83	1.6601	up	0.00273041	NA	NA		CTTCCGAGTGATTAATTAACAAACCAACGAAAATGATTTGTAAATATTCGAAAAAGGTTTTACATTTTTTAGATATGATTATTCTTGCAAAATAAATCACAAAAGATAAATGATATACTTTCTTCTCGTATGACTTGGTACATAAGTAACTATCCCAAGCTTAGTTCAAAGCCAAGAATAGATTTTGTATGAATATTTTAAGTACCAAGAAATTTAAAATCCACCGCCAAATCCACCACCGGCACCACCACCACCTCCGAATCCTCCTCCAGCTCCTCCACCGGTACCGCCACCAAACCCTCCGCCTGATCCTCCACCAAATCCCCCGCCTGCACCACCACCGTGACCCCCGCCTGCACCACCACCGAATCCTCCGCCAGCTCCTCCACCGGCACCACC…	Brassica rapa subsp. pekinensis clone KBrB042O03, complete sequence 713 1794 100% 0.0 99% AC189348.2	Brassica rapa glycine-rich cell wall structural protein-like (LOC103859695), transcript variant X4, mRNA 311 750 86% 2e-82 79% XM_009137269.1
comp59170_c1_seq16	15.78	80.15	1.29	6.5	-2.23551	down	6.79287e-05	NA	NA		AATGTAGCAACGCAATAGTCATAAATTATAGTAGAGAACTTTTCTCTCTGGCACACCACCCAAGACGCCGTCGTCTCCCCCCGATCTCCATGGATTCACACTGCAAGGTCTTCTCCGCCGTCGCCTCCGTCCGAAACTCCCATTAAGAAGCTATGCTTCTCCTCGTTGGGACTCCACCTAGGATGACCCGAAGCGTTTCTCGGAGAGGTGAAGAACTATTGAAAGCTCAAAGATCGAGCCTTTCACTTGCCTCTGCCTCTCCCACGCCTAGGTCGTTACCTCCGGTGAGAACTCGTCGATCCAATGTCTCAGAGTCTGCTTGCGTTTCAGTGACAAAGAGCCCTCCTGTACTACCCTCGAAGCCAGAACCTCCAGATCTGTTTCCGGTGGAACAGATAA…	Brassica rapa uncharacterized LOC103832843 (LOC103832843), transcript variant X1, mRNA 2177 2177 96% 0.0 94% XM_009108937.1	Brassica rapa leucine-rich repeat extensin-like protein 5 (LOC103849508), mRNA 668 668 34% 0.0 88% XM_009126261.1			Modulates cell morphogenesis by regulating cell wall formation and assembly, and/or growth polarization
comp59170_c1_seq6	8.03	38.82	0.76	3.64	-2.15847	down	0.00883525	NA	NA		AATGTAGCAACGCAATAGTCATAAATTATAGTAGAGAACTTTTCTCTCTGGCACACCACCCAAGACGCCGTCGTCTCCCCCCGATCTCCATGGATTCACACTGCAAGGTCTTCTCCGCCGTCGCCTCCGTCCGAAACTCCCATTAAGAAGCTATGCTTCTCCTCGTTGGGACTCCACCTAGGATGACCCGAAGCGTTTCTCGGAGAGGTGAAGAACTATTGAAAGCTCAAAGATCGAGCCTTTCACTTGCCTCTGCCTCTCCCACGCCTAGGTCGTTACCTCCGGTGAGAACTCGTCGATCCAATGTCTCAGAGTCTGCTTGCGTTTCAGTGACAAAGAGCCCTCCTGTACTACCCTCGAAGCCAGAACCTCCAGATCTGTTTCCGGTGGAACAGATAA…	Brassica rapa uncharacterized LOC103832843 (LOC103832843), transcript variant X1, mRNA 1202 1870 96% 0.0 95% XM_009108937.1	Brassica rapa leucine-rich repeat extensin-like protein 5 (LOC103849508), mRNA 668 668 40% 0.0 88% XM_009126261.1			Modulates cell morphogenesis by regulating cell wall formation and assembly, and/or growth polarization
comp56833_c1_seq2	89.33	29.11	35.92	11.78	1.73265	up	0.0118807	NA	NA		CTAGTAAGCATCCATAGTAGATAAAGGGAATGAAAATGAAACTCCGATATGTCACAAAAGTCAACAGAGCTACATAACCAGTCCTTGTCTCCTTGATGAGCCTTTAGTCACGGCCATAAACAAACCTAAGAGTTTTTCAAACCTCGAGGGTCATTAACAATAACAAGAGAAAGCCCACAGAAGACTAAAAAGAGAGACACTTCGTAGCGTTTCAACTAAACATGGGCTTATAGACTAGATAGAGAGATAGTGAAACCTACTTACAAGTCACTTCAGGACTTTTTATTACCATCCGGATTTTTT	Brassica rapa uncharacterized transmembrane protein DDB_G0289901 (LOC103847311), mRNA 412 412 90% 3e-113 93% XM_009124368.1	Brassica rapa probable pectate lyase 18 (LOC103847312), mRNA 405 405 88% 4e-111 93% XM_009124370.1
comp67787_c0_seq19	160.09	68.86	15.84	6.89	1.31017	up	0.033491	GO:0005634(nucleus);GO:0005515(protein binding);GO:0043565(sequence-specific DNA binding);GO:0003700(sequence-specific DNA binding transcription factor activity);GO:0042742(defense response to bacterium);GO:0050832(defense response to fungus);GO:0050691(regulation of defense response to virus by host);GO:0010200(response to chitin);GO:0009751(response to salicylic acid stimulus);GO:0009611(respon…	NA	K01246	GGGGAGTCCCTGTCCATGATGACAGGAAACTGTTCGAGTTGTTAAGCCTCTCTGGTGCTCTCGCGGAACTATCCTGGAAAGACATTCTTTCCAAAAGACACTTATTCAGGCAAGTATTCTTGGACTTCGATCCAATTGCCATATCTGAACTAACTAACAAAAAGAGAACATCCCCTGAGATTGCTACCACCTCATTACTATCAGAGCAAAAGCAACGCTCAATCCTCGAGAATGCAAACCAAGTTCGCAAGATAATAGTCGAGTTTGGATCATTTGACAAGTACATTTGGAACTTCGTTAACCAGAAGCCTACTCAGAGCCAGTTCAGGTACCCACGCCAAGTTCCCGTGAAGACTTCCAAAGCCGAGCTGATAAGCAAAGACCTTGTTCGCAGAGGCT…	Brassica rapa subsp. pekinensis clone KBrB034F07, complete sequence 1416 1709 98% 0.0 92% AC232476.1	Brassica rapa probable WRKY transcription factor 40 (LOC103830462), mRNA 715 823 46% 0.0 91% XM_009106246.1
comp15900_c0_seq1	56.33	11.5	17.04	3.34	2.41504	up	0.00262731	GO:0005634(nucleus);GO:0005515(protein binding)	NA		TAAGAAGAGGAAACGGAGTCAGAGGCTTGGATTGAGGAGCTCATTGGATAGTAACGGCGTTCGAGACGGAGAATTAGAAGGAATAGATCGGGTCGGGTTACGGAACTCGGGTTTGGATCTTAACTGTAAACCGGAACCCGACGCAGTTAGCTTGTAATCTTTCTTCATATTTTTTCCTACTTCTTTCAATTATCAATTTTTAATATACCTAAATAAATTTTTTTGAAATGGTTTTAAAAGGTAGTATTAAAATGCTATCCAAATTGAAATTCTGCAGTTTGAACGTTCATAAAAGTTCTACAATGAGTTATGTAGCTCATATAATGATGAATCATAGACTCAATTATATGAACAGTGAACACACAGATAGTATACAATGATTGTATAATAATGCTTCCT…	Brassica rapa subsp. pekinensis clone KBrH010N11, complete sequence 637 637 100% 1e-180 92% AC189573.1	Brassica rapa protein NIM1-INTERACTING 2 (LOC103875337), mRNA 392 392 56% 2e-107 98% XM_009153854.1
comp50551_c0_seq2	1699.06	799.39	228.91	104.2	1.24051	up	0.0251844	GO:0003743(translation initiation factor activity);GO:0006417(regulation of translation)	NA	K03113	CTTTACAAATCACGTTCTTCTTTTTGGGAGGTCACGTGTATTCAACTCTCGTATATGGGAAATTTGGGCCGAACATTAAGCCCAATTAATTGACAACAAAAAGTATTTAAGCCCATTCTTTAGGAGTTGTAGTTATTTTAAAACACCGAACAACAATCAATTACTTGATCAAATGAAGCTTACTTTTCGCATGTTCTAGTCTCTTTCCCTCATTCGTTTGTATATCCATCAGAAGTCACTTTTATATTCTGATTTTTAAATTTTCGTGACATTTCATAAACAATCGTCTCTTGAGCATATAACTTCAAGAAAGATATGGTAAATACAACAACCGAAAGTTTTATCATCATTTCACAAGTCAAATATCACACACCTTCAACCAAAACGAAAAACCAACTT…	Brassica rapa subsp. pekinensis clone KBrB030F12, complete sequence 1186 1186 96% 0.0 90% AC189303.2	Brassica rapa protein translation factor SUI1 homolog (LOC103857017), mRNA 832 832 63% 0.0 93% XM_009134169.1
comp41810_c0_seq1	14.5	0.33	0.54	0.01	5.42442	up	0.000473209	GO:0005739(mitochondrion)	NA		GAATTTTCATTGATCATTGAAAATTTAAACATATACAACATTACAGAGGAACATCAACAACAAAAAATGCCTCTGTATCTCCACTACCACTCAAACAACACAACAAAAAGGCTCAGGTAGAACTAAGACAAACATTCTCCCCCGAAACCCAACACCATAACTAACTGCCCATGAGAATCACTTCAGAGATAACGGCTTTCATTGACAAAGAATTCAAAAAGCCAAGGAGGATAACCAGTCTGAACATATGATCTCACCAAACCCTGCTTAGTAACGCTTTGAGCAATGAAAGATGCTCCTCTGTTCGCTTCTCTGCTAACCACTTGCAGTTTACAACCAACAATTCTTGCCATACTGATTCCTATTTCACCTGCAAAGTGAAGGAAGGAAGGCCATGCT…	Brassica rapa uncharacterized LOC103873375 (LOC103873375), mRNA 5299 5299 94% 0.0 98% XM_009151787.1	Brassica rapa putative ribonuclease H protein At1g65750 (LOC103867809), mRNA 461 461 42% 5e-127 68% XM_009145897.1
comp47063_c0_seq2	108.44	37.17	14.75	5.33	1.5957	up	0.0336939	NA	NA		TGTGAAAGTGTGATATAGTACTGGACTGATTTGTGAATGTTTAGAAGACATAGATTAATGGAAGGTTGTGTTCTTAATTTTTTATCATGGATCACAGTAGATTCATAACTAAATTAAAAAAAATACATGATTACTTCGTAGTCGTACATACCAAAGTTTAGATGAAAAGGCACTGAACAAAAAAATATATCAAAAGATCTATTTAATTTTTCTACAAGTGACTTAACTTAACTTAACTCTTATAATTTGCTTCACAAACCTTACTAATTAGCATACCCATGTATCAGTTTTTTTTTTTTGCTGAATCATGTATGGATTTCATAATTTTTATATATGTACTTTGATGATCAAACCCTAAAAACTCTGAAGATCGTCACATAGAATCGATTCTTCCAAAGT…	Brassica rapa subsp. pekinensis clone KBrB073D09, complete sequence 1416 1416 100% 0.0 95% AC189456.2	Brassica rapa sigma factor binding protein 1, chloroplastic (LOC103841570), mRNA 1146 1146 80% 0.0 95% XM_009118122.1
comp55678_c2_seq2	0.94	101.78	0.29	31.37	-7.23834	down	1.69388e-09	NA	NA		AAAAAAATCATTTCCCCGATCTCTCTCTTTTGGCTCTCGAGCTCTCTCCTTCGGCGACTCGAGTCCACGTGGGTTTTCTCTCCGTCCGTCTCCGTCTCGTCTCCGTCCGTCTCGTCTCCGTCCGTCTCTCTCCGTTCGTCTCTCTCCGTCCGTCTCTCTCCGTCTGTCTCTCTCCAGACTCCACCTAAAACCCAAGACAGACACAGTTTTTTTGATAAACATTCCATCTTCTTCGACTGCCTCATTGACCTCAGGGGTTATGGACTTGGAGGAAGATGAACTTATGGAGCTTAGAGTTATGAACTTATGGAGTTATAGTTTTTAATTTGTATGGAGTTATGCTATGTATGAACTTATGGTTTGTATAATTGCACT	Brassica rapa uncharacterized LOC103869722 (LOC103869722), transcript variant X2, ncRNA 461 680 100% 2e-127 100% XR_633291.1	Brassica rapa U-box domain-containing protein 33-like (LOC103862827), mRNA 158 158 32% 3e-36 85% XM_009140525.1			Functions as an E3 ubiquitin ligase. ATP + a protein = ADP + a phosphoprotein. Protein modification; protein ubiquitination.
comp58527_c1_seq2	110.56	35.44	39.2	12.96	1.71705	up	0.00149017	NA	NA		GTTTGGTGGCGGTGCCGGTGGAGGAGCTGGAGGAGGATTCGGAGGTGGTGGTGGTGCCGGTGGTGGATTTGGCGGTGGATTTTAAATTTCTTGGTACTTAAAATATTCATACAAAATCTATTCTTGGCTTTGAACTAAGCTTGGGATAGTTACTTATGTACCAAGTCATACGAGAAGAAAGTATATCATTTATCTTTTGTGATTTATTTTGTAACAATAATCATATCTAAAAAATGTAAAACCTTTTTCGAATATTTACAAATCATTTTCGTTGGTTTGTTAGTTAATCACTCGGAAGACTATTTTGTAATTGAAAGATATAATTTATAATTTAG	Brassica rapa subsp. pekinensis clone KBrB042O03, complete sequence 567 567 100% 2e-159 98% AC189348.2	Camelina sativa glycine-rich cell wall structural protein-like (LOC104766927), transcript variant X3, mRNA 214 214 56% 5e-53 85% XM_010490899.1
comp30374_c0_seq2	1368	564	629.44	254.46	1.42586	up	0.0030014	NA	NA		GTGGTTCAGCTGAGAACGAACCAGAGCAGGCCATAGTGGATCTGAGTGGCGCCGAGCCGTTATCCGTCCACTGCAGAGAGCGGGAAGTAGTCGCTGCTCTGTGAAACCAGCCTGACGCATTGCCTTCCGACTTTAGCACCCACCTGATTCGAGCCTTCGCTCAAACCAGACAGATAACTCTCAGCTTGGACTGGGCAGCTCAGAAACTTGCCACACCAGACCCGACCCGTGGACCAAACCAGTGTTCCACCATCTTATTGTC	Brassica rapa subsp. pekinensis clone KBrB069A23, complete sequence 360 360 100% 5e-97 91% AC189437.2	Arabidopsis halleri clone 14B22 haplotype S28 self-incompatibility locus region genomic sequence 291 291 100% 2e-76 85% KJ461478.1
comp60313_c0_seq2	199.33	77.67	12.55	4.91	1.4699	up	0.00683574	NA	NA		CTCTCCATGCCATACACTCCTCTTCTCAACTCCCAAATAGAAAGGGAAATAGAAAGACAGCTTATATATAATATATAAATACAGTGCACCACTATACAACACAATTCGACTTCATCCATGGATCTCTCTTCTTAAACTCCCAAATATATAAAGAAGAGTTGTGTATTTTTCTAAAAAGTTATAATACTCTCTAAGCTTTGTTGAGCCATGGCTGTGATGATGACAAGAAGAGCAGCTACCGTAGCAGGTAGATGGCTTAATGAAGCCGTTAGCTTCCTTGTTTTCTGTCTCTTAGACATCGTCGATTCATTACTTTGTCTCGTCTACAAAGTAGCAGACTATGTTTTCGAAGCCGAGTGGAAGCCTTGTTATTGTTTATCGGCCAAGGAACCCATCACG…	Brassica rapa uncharacterized LOC103861771 (LOC103861771), mRNA 3281 3281 99% 0.0 98% XM_009139479.1	Arabidopsis lyrata subsp. lyrata hydrolase, alpha/beta fold family protein, mRNA 2067 2067 94% 0.0 85% XM_002867633.1
comp100714_c0_seq1	15	0	6.1	0	inf	up	0.0405283	GO:0005576(extracellular region);GO:0050832(defense response to fungus);GO:0031640(killing of cells of other organism)	NA		GCAACATGTAGGTAAAAATAAATAAATTTAAAATTTGCAAATAAAATTGCATAAACAACTGAAAACTTGTTGGTTTTGAAAGCACGAGCCGCTTCCATTCCATTTCAGCTTACACAGATTGGTACATGCGCCATCATTACAGTTCGATTTTATTGCAAGATCGTGACACATTTGCTGTCCTTGAGTTTCCTGCATTGATATTCCTAGAAGGAAGATGATCATGAAGAAAGCAACAATAGAGGCTTTAGTCATTTTTGACGATACAGTTTGGAGAGAATTTTCTTAAAGAATAA	Brassica rapa subsp. pekinensis clone KBrB057E05, complete sequence 367 870 100% 7e-100 99% AC189401.2	Arabidopsis lyrata subsp. lyrata low-molecular-weight cysteine-rich 53 (LCR53), mRNA 116 116 61% 2e-24 74% XM_002878320.1
comp84971_c0_seq1	9	0	3.23	0	inf	up	0.0262803	NA	NA		GGAACTTCTTATCACAGATGGTAGTGAAGAAATCAAGAGGGTAAGCTTTGCCAGGGAAAGCAAGCAAGTAGCAACCATCCGGAAGTGTTCTAACAGCAGTGCAACATTCTTTTGATAGCCATCTTATATCTCCATCTGTCGCTATTCTCAACGCATAGTAACATCCATCCTCATTATCTAACGCCTTTGGCGGACAATATTCCGCATCCGCTTCTGTTTCACGGACCATTGATGCCGAGATTAGGGCTACCAATAAGAACATCACTTTTTTTTGTTTCATATTCATTTTTTGGGGTTGGATTGCGTAGCGCTAATGAGATCTTTGCTTCTGTGACTTAA	Brassica rapa uncharacterized LOC103850075 (LOC103850075), mRNA 598 598 100% 3e-169 99% XM_009126781.1	Arabidopsis thaliana ECA1-like gametogenesis related family protein mRNA, complete cds 107 107 48% 1e-21 75% NM_001084611.1			ECA1 (early culture abundant 1) gametogenesis-related family proteins.
comp54741_c0_seq3	216.78	58.89	21.93	6.06	1.96581	up	1.01316e-05	NA	NA		ACATCTCAAACCATACCTCATCGCATTCTTTCTTTAATAAATATATATCGGAAATTTCTAAAGCTTTTCTATAGTTTTCTACAGCCATGGCCGCTAAGAAAGCTGTGTTGCAATTGAGTGTCCACGATGAGAGAATCAGGAAGAAAGCGTTTGTGACCGTCTCTCGATCTCAAGGGGTTACTTCGATAACAATGGATGACAAAACAGGGAAAATGACAGTAGTTGGAGAAGTTGATACACCGGTTCTCGTGATGAAGCTAAGGAAACTGTGTAATGCAGAAATCGTTTCGGTTGAAGTTGTTAAACCATCTGAGAAAAAGCCTGAACCGGAGAAACCGGCTCCAGCTAAACCGGCAGAAATTGTTGTTCCGGTTACGCATTTTAACTACCCCTACCAGT…	Brassica rapa uncharacterized LOC103844752 (LOC103844752), transcript variant X2, mRNA 830 830 53% 0.0 88% XM_009121563.1	Arabidopsis thaliana heavy metal transport/detoxification domain-containing protein mRNA, complete cds 441 441 54% 2e-121 75% NM_124653.3
comp54682_c0_seq4	165.35	55.04	26.76	8.65	1.7184	up	0.000918684	NA	NA		GTTCAAGTAAAAATAAGTGCGTTACTTACAAATGCGTATCTCAGAGCTAAACAACAATATGAATTAGGGATAAGGACCAGCCTCATAAACGAAATATAAGTATTCATTATTTTTTTTTCTGAAGGTGTATCTCTTACAGATTAGCATCCCGTATTTTGCAAACAATCTGCAGGGCGTAGAGGCTATATAACCATAGTCAATCCATTTCAAAGTAGTAAAGAAGGATTCAATAAACATAAAAAAAAATCTCAATAGCTATAATATGCCTACAATAGGCATTATTAGCCAAAGATTGTTTAGTCTTTATTTAAGTTATCAGGCTTGAGAAATTTGGGGTAGCGATCGGTGGCTCCAGTTTTGTGATCATAGTACTCCACCGCGGCTGCTCCAGCTAGAGCG…	Brassica rapa uncharacterized LOC103854672 (LOC103854672), mRNA 1180 1180 93% 0.0 97% XM_009131632.1	Arabidopsis thaliana hypoxia-responsive family protein mRNA, complete cds 372 372 68% 8e-101 77% NM_122658.3
comp5231_c0_seq1	26.33	0.33	9.05	0.09	6.69715	up	0.0136535	NA	NA		CAAAAACTCAGATGAATGTAGATATGTTCTAATCGCAGAGATTTATTGATTGTTATTGATGATTTTCAATACATTTAATGGTCACAACAACACTGATTCGGATTTTCCCAGCCAACACATTGGCCAGATTGGTATCCCATCCTGATGCAAGCAGTCGCACAGTCAAAAATCATTCCACACCGTCCAATGCATTGTCCGTCGGCTTCAACTTTTTCTGGAACCGTGAGAAATATGATGAGTACTGAAGCAATCATTAGGAAGCTCATGAATCCAATCTTGCAATTCGTCTTCATTGTATTGTAAATATATTACCTCCTTTTATCAATTCAGTATATCACCTTTGCTTTATT	Brassica rapa uncharacterized LOC103870711 (LOC103870711), ncRNA 450 450 99% 1e-124 88% XR_633437.1	Arabidopsis thaliana low-molecular-weight cysteine-rich 44 mRNA, complete cds 183 183 59% 2e-44 79% NM_001035575.1
comp53824_c0_seq3	1475.06	151	196.13	19.21	3.44899	up	3.5356e-09	NA	NA		TTTTTTGATTCCACATTTGCTGGATTAATCCAATCTTATTATTATAACAAACTTGGTACAAAGCAATGGTTTACAACTATAAGAAGCCAATAAACAACATTTTCTTATTACATAAACAAACCTTACATCTCGCATAACAAAATAAAACTTTATACTTTGCTATAATTTTTTTTGTCTTGGCTCTCTTTAATTCGTCTTAGATTCATCACATAAACAACAAAACATATGAATAAATACACCTTCAAGTTTTATAAATCACATTTTACTAAATCATGGGATGCCAATAATTGGTAAGAAGGGAAAGAAGCTAGCAGGTGGGAATCCAAAACCTCCTGTCCCCGGAAAATTAACAGTCTTCGAATTTCCGATCATGTTTCCGACATTATCTCCAGTTGGTTT…	Brassica rapa uncharacterized LOC103851442 (LOC103851442), mRNA 897 897 97% 0.0 83% XM_009128295.1	Arabidopsis thaliana pollen Ole e 1 allergen and extensin family protein mRNA, complete cds 749 749 87% 0.0 82% NM_122148.3
comp50965_c0_seq4	137	56.33	23.87	9.74	1.39887	up	0.0255321	NA	NA		TACTCGTCATATCATCTTATCTACAAGAAGCTTATATTGCTCCTACTACAATACAAAAGAGTGTTGAAGTATTTTTGCCAGGAAATCAAAATGGAGATTTCTCTGCAGAAACAGATTTTTAACAGTGGAGATAAGCTCTTCAATTCTCGACAAAACCAGTGGGCTTGGATTGAAAGATTTCAAGCAACAGATTTTCTTCCTGCAAACTCCACAAACCTTTTTCATGATCCCATAAGTTGTCCAATGTTGGGCATTTTGACTCCAAGAAAGAGCAAAAACCATTTAAGTGTTTCTGCAATAAGGAGGAGAAGAGTGCATTCGAACTCGGATACGTACGTACTGCTAGAGGCAGGACAAGATGAACAGTTTGTGTCAGAAGATGAGCTCAAGGCTAAGCTC…	Brassica rapa uncharacterized LOC103864210 (LOC103864210), mRNA 1103 1103 99% 0.0 94% XM_009141965.1	Arabidopsis thaliana protein CHLORORESPIRATORY REDUCTION 7 mRNA, complete cds 618 618 87% 1e-174 83% NM_123283.4
comp47609_c0_seq2	197.67	0.33	24.34	0.05	9.1163	up	2.60147e-38	NA	NA		AAACGATTCCCTTTATTATATTTATCTTCTCTCCTCTGCTCTTTTGTCCTTGGGGAAGGTGCGAGCTAGGGTTTGGAACATGGCGGACTCTGTTGTAGCGGAGGTTAACGTTCGTCCTCTTAAGATTGCGAGGTACCACGGAGGTTTCGAAGGAGCATCGAAATCAATCATCAAAAAGCGCGACCTCAAGAGCAGAAAATTGGAAGACGATGAATATTTGCGACAGTACATTCAGTTTTACTATCAGTTCCAGAAATCCGAGGGTTTTGCGGTTGATTGGGATCGATTTGATTACTCCTTCTACACTAAATCGTTGGATAATCCACCACGAGGTTTTTGCAATAGAAGAAGCGCTGCCGAGATTGTCCGTGAGGTGACACTCCTTGCCATAGAGAGACA…	Brassica rapa uncharacterized LOC103856783 (LOC103856783), transcript variant X2, mRNA 1689 1689 95% 0.0 100% XM_009133913.1	Arabidopsis thaliana proteinase inhibitor I25, cystatin, conserved region-containing protein mRNA, complete cds 289 289 67% 7e-76 70% NM_125073.3			Inhibitor I25 mainly inhibit peptidases belonging to peptidase families C1 (papain family) and C13 (legumain family).
comp51245_c0_seq2	34.28	7.39	6.84	1.48	2.30131	up	0.00586247	NA	NA		CGGCCGGATCATTTCTATTAATTCTCTTACACATATATCAAATCCTAATAAAAGAAAACAATTATTTCCGTTTCATTCGATATCGTGAAGATGGGATCCAGTCAAAGCATGGGAGGTTCAAAGAGAAGGGTGTCTAGTAGGGGACTTGGAGCTGTTCTTAAAGAACAAAGAGCTAAGCTTTACATCATTCGAAGATGTGTTGTCATGCTTCTTTGTTGGAACGATTGATTCTCTATAGATTCATTATGTCCCTCATTTCGATCACTATCGGTATGTATTAAAGGGTTTGCTGGTTGGAGAGAGAGACCCGTCGTTTCGTTCGAATCTGCCGAAGAACCTCGGCTAACAAGGTCGGTTCGGATCCTAGTTTGATGCTATATTGTGGAAGAATCGGTTAAC…	Brassica rapa uncharacterized LOC103871949 (LOC103871949), mRNA 782 782 84% 0.0 94% XM_009150285.1	Arabidopsis thaliana ROTUNDIFOLIA like 17 mRNA, complete cds 322 322 78% 1e-85 76% NM_148462.2
comp67787_c0_seq20	172.65	73.32	16.95	7.5	1.29824	up	0.0250165	GO:0005634(nucleus);GO:0005515(protein binding);GO:0043565(sequence-specific DNA binding);GO:0003700(sequence-specific DNA binding transcription factor activity);GO:0042742(defense response to bacterium);GO:0050832(defense response to fungus);GO:0050691(regulation of defense response to virus by host);GO:0010200(response to chitin);GO:0009751(response to salicylic acid stimulus);GO:0009611(respon…	NA	K01246	GGGGAGTCCCTGTCCATGATGACAGGAAACTGTTCGAGTTGTTAAGCCTCTCTGGTGCTCTCGCGGAACTATCCTGGAAAGACATTCTTTCCAAAAGACACTTATTCAGGCAAGTATTCTTGGACTTCGATCCAATTGCCATATCTGAACTAACTAACAAAAAGAGAACATCCCCTGAGATTGCTACCACCTCATTACTATCAGAGCAAAAGCAACGCTCAATCCTCGAGAATGCAAACCAAGTTCGCAAGATAATAGTCGAGTTTGGATCATTTGACAAGTACATTTGGAACTTCGTTAACCAGAAGCCTACTCAGAGCCAGTTCAGGTACCCACGCCAAGTTCCCGTGAAGACTTCCAAAGCCGAGCTGATAAGCAAAGACCTTGTTCGCAGAGGCT…	Capsella rubella hypothetical protein (CARUB_v10020671mg) mRNA, complete cds 1032 1032 100% 0.0 78% XM_006302502.1	Brassica napus transcription factor wrky mRNA, partial cds 612 612 36% 4e-173 89% DQ209287.1
comp67787_c0_seq20	172.65	73.32	16.95	7.5	1.29824	up	0.0250165	GO:0005634(nucleus);GO:0005515(protein binding);GO:0043565(sequence-specific DNA binding);GO:0003700(sequence-specific DNA binding transcription factor activity);GO:0042742(defense response to bacterium);GO:0050832(defense response to fungus);GO:0050691(regulation of defense response to virus by host);GO:0010200(response to chitin);GO:0009751(response to salicylic acid stimulus);GO:0009611(respon…	NA	K01246	GGGGAGTCCCTGTCCATGATGACAGGAAACTGTTCGAGTTGTTAAGCCTCTCTGGTGCTCTCGCGGAACTATCCTGGAAAGACATTCTTTCCAAAAGACACTTATTCAGGCAAGTATTCTTGGACTTCGATCCAATTGCCATATCTGAACTAACTAACAAAAAGAGAACATCCCCTGAGATTGCTACCACCTCATTACTATCAGAGCAAAAGCAACGCTCAATCCTCGAGAATGCAAACCAAGTTCGCAAGATAATAGTCGAGTTTGGATCATTTGACAAGTACATTTGGAACTTCGTTAACCAGAAGCCTACTCAGAGCCAGTTCAGGTACCCACGCCAAGTTCCCGTGAAGACTTCCAAAGCCGAGCTGATAAGCAAAGACCTTGTTCGCAGAGGCT…	Capsella rubella hypothetical protein (CARUB_v10020671mg) mRNA, complete cds 1032 1032 100% 0.0 78% XM_006302502.1	Brassica napus transcription factor wrky mRNA, partial cds 612 612 36% 4e-173 89% DQ209287.1
comp37059_c0_seq2	0.33	348.67	0.03	32.92	-10.1298	down	3.79659e-17	NA	NA		TTGTGAATTTCATTAACAGAGTAATGAGACAAGGTGATACAATCAGTTTTGAGGAACTCAAATCCTAACGCATCTAATTTTGCTAAACAAAGCAAATAAGTTGAAGAAAACCCCAAAAAAAGCTAAAAAAGATCCTCTAAAACACGAAAGGTTTAATCTGAATCCCAAAGGATATGATTAAAGCTTAGCTATCACTATGATTTCAGCAACAAACAGATGAGTTTCAGGAGATCCAAGTATTGGCTTGATACCGGAACCTGAATCAAGAACTAAGTCCATTGAAGATAACAGCCGGAGAACGGTCTGAGGCACCGCAGACCATCCCGAAGGCGGCTCCTAAAGGGAAAACAAGCGAAGCAGGGTTGGCATCGTCCTGGTCCGGTCATTACACCCAATGAA…	Brassica rapa subsp. pekinensis clone KBrH111N19, complete sequence 2269 2269 97% 0.0 99% AC241184.1
comp55678_c2_seq3	1.11	395.94	0.06	25.19	-8.68758	down	0.000244772	NA	NA		AAAAAAATCATTTCCCCGATCTCTCTCTTTTGGCTCTCGAGCTCTCTCCTTCGGCGACTCGAGTCCACGTGGGTTTTCTCTCCGTCCGTCTCCGTCTCGTCTCCGTCCGTCTCGTCTCCGTCCGTCTCTCTCCGTTCGTCTCTCTCCGTCCGTCTCTCTCCGTCTGTCTCTCTCCAGACTCCACCTAAAACCCAAGACAGACACAGTTTTTTTGATAAACATTCCATCTTCTTCGACTGCCTCATTGACCTCAGGATGGAAAATGAAGAGGATGTTCTGAACTTAAATGAAGATGCAGACTACATGAGTGGGGATGAGCTAATGGATGAAAATGGAGATGATGATGAAGCAGTAGCAGTGGAGGATACTCTCATGAGCACAGCTGAAACCCGCAGAAAA…	Brassica rapa subsp. pekinensis clone KBrS010I09, complete sequence 1135 1693 80% 0.0 85% AC189649.2
comp23526_c0_seq1	0.33	89.5	0.04	9.65	-7.91541	down	3.51604e-22	NA	NA		GGACTTCCTTTTCTACAGGAGATGTAAGAATAGCAAATATTATCCCCCTTGATTTTTTGGAATCTTTTTTCTCTCTCTAAAAACTTTTCTCCACCATCTCTCTAACCTAGTTTCAGCTTCAGCCAGCCTCGCTCCTCCCTGCTCCGGCGGCGGTGGTCCTTCTAGGTCGTCGTCGGAGGCTCGTGTCTTCTCTTTCTGTTTTGCTTCATCGGCTTTTCCCTTCTCCCTTCGGTCTTGCCAAAGCCCTGGATCTGTCCCCTCCGCCTCAGACTTCTCATCTATCCGTGATAGATCCGGTGGTTTGGTTCTCGCGGTAGTCGATCTGGTGTGACGGCGACGATTGGTGCAAGGGACTGTCGGTGGAGTCGGCTACGTGGGTGGTTGGTGCCGTATGTATCT…	Brassica rapa subsp. pekinensis clone KBrB058I10, complete sequence 1959 1959 94% 0.0 99% AC241048.1
comp70267_c0_seq1	0.5	55	0.16	18.39	-7.38968	down	6.57374e-15	NA	NA		GATGTTGATGAAGAGGATGATGTTCATGAAGAGGATGATGTTAGCCATGTCTCCAACAGTAAGATGGTAGATTTCTCCGAGCCTATCAGACTCGTCAAAGGGAGTAGGACAGTCATCTTCTGGGACGCCATGGATTGCCCATTCCCTCTTTCTCTCTCTCCTGATCAGATCTTCGAGAAAATCAGATCAGCTCTTGTGGGAAGAGGTTACAGTGATAATATTACAGTCTGGGCTTATGTCGATGAGTACAGGAAATGGTCTTGGAGAGACAAGTATCTGGGTGACAAGACGTGGGATTCAAGCATCTACTTTCTTCCCGGAGGGGATAAGGACTCCAGACGTATCAGAATGTTAAATGAC	Brassica rapa uncharacterized LOC103850531 (LOC103850531), mRNA 329 329 90% 8e-88 82% XM_009127289.1
comp66391_c2_seq4	0.44	44.1	0.06	6.97	-7.11066	down	3.9983e-12	NA	NA		AAACGCTGTGTTTTCTTCTAGGGTTCACGTGAGTTCATCTTCACAGCTCCAGGAGAAGAGACGACTTCGTTTGCGCAGCCGATCCTTCACCTTCCTTCCTTCCGTAACTCATCTCATTAACGCACAATTACACCGCCGCTGATACGATTTGGCTTCTTCTAACGCTTCTCCAGTCTCCATTATATAGCTGCTTCCAAGTTTCTCCGGTCGCTAACGCCGTCGTCGCCCGATCCACATTCAACTCTCTCCGTCTCGGACGAACTTCTCAGTTTGTTGTTGGTCGTCTAATACGCTTCTGGGATTCCCGCAACATCAAGAAGAATGGGGAGTTCATGGGGATCACGATACTCCTCCTCGATGAACTGGACTCGGTTATTCACGGGTTCATTCCCGCTAATC…	Brassica rapa uncharacterized LOC103861076 (LOC103861076), mRNA 1339 1339 99% 0.0 98% XM_009138786.1
comp41853_c0_seq2	0.5	24.17	0.1	5.17	-6.21691	down	1.45983e-06	NA	NA		TCCGTTTACCTGAAGATGCTGATGGGGTTCTGACAGTTACAGTTGAGAAGGTGCGGCCGCAGCCACCAAAGCCTAAGACTCTCCAAATTGCGATTTCTTGAACGGTTTAGAAAAAATCAGTTTTCTTTTGAGTTTGTGTTTTGTACATCGTAGATTTGTGATCTTTGGATATTAAATGACTCGTGGGATTTCATTTTCAGGGCCTAAATCTATTAAAATTAGAAAGCTTGAATGAGATTAGATCACAGAACCTGCAAAATAGAGGTCTCTCTGGTAACAACAGCTCCGGTCATCCTATCATGTTCTCTGCTAGGATCTCTTGGAGGACTAGGATAGCTTTGTAATCTCATGTATAGTGATAGAATTAGTTGGTGTACGGGACGGTTCACATCGAGTAGT…	Brassica rapa uncharacterized LOC103871080 (LOC103871080), ncRNA 479 657 65% 7e-133 99% XR_633484.1
comp52157_c0_seq4	1.3	90.42	0.1	7.17	-5.98319	down	3.45561e-19	NA	NA		CGTCAACCCATCGTGAATATTAAATTAAAAAGTTTTTCCTCATAAGAGGTAAGTAGACGGAAACATATTCCGAAACTGGAAAATACTGGAAAGTCTAAAAAAACAAATGCATAGTAATTAAAGATACTGATAATTAAAAAAACGGAAGCAGAATTGGGTTGACGGATCACAGCTTAGTAGCTTCATTCACGGGGACGTTTGCGGTTACCATCCTTCACTTGACCACCGGTTGGATTTGGATCATACGCTTCGCCTTCAACCGAGGCACCGGCGGAAGCAGATGTTTCACCACTCTCTCCACCAACAATTGAAGCTTCTTTGGTGTTGAAAGTCTCAGGTTCGATGTGGTCACTTATTCCACAAACAGTGAAAGTGCGGTGGTTTGGAGTGAAATTGAAC…	Brassica rapa uncharacterized LOC103849055 (LOC103849055), transcript variant X2, mRNA 542 585 56% 7e-152 77% XM_009125874.1
comp28227_c0_seq1	0.33	22.33	0.04	2.68	-5.84826	down	6.36867e-06	NA	NA		CGATTTGAAACAAATCCAAACACCAAAGTCAACAAATTTATTCCATGCATTCCAACCCCCAAGCAAACTACAAATTAGTAAGCACCCTTTTAAAACCCAAGCATACCATATTTGGCTCCCATAAAGTCCAAAACATCCAAGTAAAACTGCATTAGTAAACATTACCCAAAAAATTAAAAATATGAAAACAAAATGTACGGAACCACTAAGACACATAAGCCTTTTAACCCAATCATGAGATAAGAAAAAATCCTCCTCATTAGCACCCTGAGACCATCGCATTAACCCCATGTCATTCAAAGCAGACCCCACACCCATTACAGTGACCATTGTCACTTGGCCGAACTGGCTCCTCTCCATATTCTTGTCTAATGAAACCAATATCACCGAACTTAAAGA…	Brassica oleracea Contig C, complete sequence 973 1681 100% 0.0 98% AC183494.1
comp42283_c0_seq3	0.5	16.72	0.07	2.17	-5.47606	down	0.000279925	NA	NA		ATTGGGCTTCATATTGCCTTACAAGAAAACCAGCCCAGATTGCGTGAATCACTAATGTTCTTGATCCTCATCGTTTCCTGATTTAGGGTTCCACTATAGTCGTCGATATCCACCATTAGAGACGTGATGTAGGGTTCCACCACGATCATCTAAATCGGCCATTAGAGAGACTGAGATGCAGAAGTCTGTGTGACGAATCTGTTGGTTGGGTTTCGATCAGTCCTTTCGCCTTCTTTCCATCCATCACAGTAAACGAGATAGTAAACATCAGTGTTTGTTTGATTTTCTTAATTTCTAGATTATTTTTAGATTACAAGTTTATATTATGGGATGGATAATGTGAGGAAACCTGTTGTGAATCCTTTTAGCTCGGATTTACCCGGGGATGACGACTTACTA…	Brassica rapa uncharacterized LOC103835389 (LOC103835389), transcript variant X1, ncRNA 1662 1662 100% 0.0 99% XR_626664.1
comp47954_c0_seq5	18.92	748.94	2.03	74.69	-5.1303	down	0.00660263	NA	NA		TCTGCTGGTTATAAACCCAATATGGCAAAAGAATGCTCATCAGCTTCCTCAGAGGCAAAAAGCTTTTTAAACTTCGTTTTCACTTTAGCAAACCGAGTTACCATAATGATTATTGATTGGACAACCAAGTTTGTCATAGTGTTTTTACAGAGATTTATCATAAAAAACAAATAAAAACACATTCAACATCCAGACAAGAGAAAAGAAGGAGGCATTGCATGACACAAGTTAATAACACGAGACAGCATTTGAGAGAGAAAGAGAGCGAGAGATTTCTAGTCCGCAGTCTTGATCTTCTGATTGGTTTTAGAATTATCCACGAAAGCCAAAGCTACGTACAGTTGCGAGAGAGATGCCAGTCTCTATCACAGTTTCTGGGAGGACCTCAGTAACTGCAAA…	Brassica rapa uncharacterized LOC103852458 (LOC103852458), ncRNA 1584 1584 80% 0.0 99% XR_629932.1
comp16367_c0_seq1	1	32.67	0.11	4.13	-5.10025	down	1.37188e-07	NA	NA		GTTCAAAAAAAAAAAATCGACTATCATGAATGGACATAATTTATTTTTTTTTGCTAAATTGTAAAACGAAGTTTTGGTTACAATTGGAATGAAACCAGTTTCTGCTTTCCAGCCATCCTGAATCTAAGGAGCCACAAAAATTAAAATACCCAAAGACACTAAGCGATTAATTCCAAGCTTCCCAACAATGGCGGACTTGAAGTTAATAAACAGTATATAGCAAGAGACAACAAATTAAATTCTCATTTCAAGCGTTTCTTGATCAACTAGGATTAGCTAGACCATCAAGAGAATAGCTAGAGGTAAGTTCAGTCAAGCACTCACCAAGGTGGCTCAAGCAGGCATAGACAGAAACAGTTGGCTCCCGCTTTGGAATTCTAATGGAGGAGGAAGAAGCTG…	Brassica rapa subsp. pekinensis chromosome Cytogenetic chromosome 1 clone KBrH015H17, complete sequence 508 508 84% 1e-141 75% AC155339.1
comp47954_c0_seq4	19.25	718.28	1.92	66.59	-5.04372	down	0.0118807	NA	NA		TCTGCTGGTTATAAACCCAATATGGCAAAAGAATGCTCATCAGCTTCCTCAGAGGCAAAAAGCTTTTTAAACTTCGTTTTCACTTTAGCAAACCGAGTTACCATAATGATTATTGATTGGACAACCAAGTTTGTCATAGTGTTTTTACAGAGATTTATCATAAAAAACAAATAAAAACACATTCAACATCCAGACAAGAGAAAAGAAGGAGGCATTGCATGACACAAGTTAATAACACGAGACAGCATTTGAGAGAGAAAGAGAGCGAGAGATTTCTAGTCCGCAGTCTTGATCTTCTGATTGGTTTTAGAATTATCCACGAAAGCCAAAGCTACGTACAGTTGCGAGAGAGATGCCAGTCTCTATCACAGTTTCTGGGAGGACCTCAGTAACTGCAAA…	Brassica rapa uncharacterized LOC103870209 (LOC103870209), transcript variant X2, misc_RNA 1099 1582 77% 0.0 98% XR_633375.1
comp68427_c0_seq25	1.7	46.23	0.24	6.87	-4.76757	down	2.89919e-09	NA	NA		AGGTCGATGCAGCCTCATCCCACAGAGATAAGTAGACAGTCACATCTGGTTCGATTAAGAGGCGGACCACCACTCTGGTTGTTGCTGCATCGTTCCGGAGATCGGACCCTTGGACAGAGCGTATCTCACCCACGACGTCGGGGAGCTCCAGGTTCGTGTTCGAAAGAACGTGAAGGTGGTCGTAGCGCCGCACCATGAATTTTTCAGAGTTGATCACAGGCGCGTCAGTGAGGACCTCGCAGATACGCGTGGAAGGGGTGAAACGGATCACGAACTGATGCTCTGTGATCTTGTACGTGTGAGCGCACCTTGCAACTTCAAAACGATCCACTTTTACTATAGAACCAGACTTCAGATCAGGACGGTAGTGACTCGCTCGATTAGCGGGAATGAACCCGT…	Brassica rapa uncharacterized LOC103834014 (LOC103834014), mRNA 1130 1130 79% 0.0 97% XM_009110075.1
comp32042_c0_seq1	0.33	9.83	0.04	1.3	-4.73218	down	0.0472035	NA	NA		TCTTGTTGTAATCACTGATTCTTGTGGATTCCGAGCATAGTCTCGGCCAGACGTAGCTGCCCTAGTTAACGGGAGTGAACTGGTTAAAGTTGTGTGTGTGCTCCTGTCTTTTCTTTACTACAATCGCTCAAACTTTCCCTTCTTCCTCTGTTCCGGTTCTGTTCTCTCAAACCTCAAACCATCAGTTTCTAGTCTTGTGTTTGTTGTGTCTTGCTCTACAAGGGAAGTCGACACTCTTGTGTGTGCTTAAAGACTTAACAAAGATTTCAACAAAAACACAACTGTTATAATCCTTTCCTGTTAACATTATAACTAATATACCAAAATATTACATGGACTTTGTTTCAGATACTCAATGCCGATCCCAAGAAGAGACTCAAGCACATTGCCATGGCAGCA…	Brassica rapa uncharacterized LOC103857331 (LOC103857331), ncRNA 897 897 72% 0.0 88% XR_630990.1
comp64123_c0_seq7	1.5	39.56	0.12	3.15	-4.45877	down	3.70082e-08	NA	NA		CTTAAAGATATTTTTAATAGGAAATAAGAAGTTTGTTTGACTCAAACATAGAACCACTAAGTGGTGAAAGTCAAAAGTAGAGAAAACGAAAACGTGGAAAGGAAAGCTAATGCATAAGCATTATCTAAATACAGAGTACTTCGCTCAAAGATCTTGACAACCTGCGAAGCTGGATTGGCCACCTTGTTTGACACATCACCATTTGTATCCGTACCACCATTCAAAGCTGCTTCACCACTAAGGAATTGGATTATCACCTGGCATGTCGCCACCATCATTATCGTACCCTCCATTGTCAACGAAGTCAGGGAGGGGCACACGATCACGTTCATCAAAAATGCGTGTGATGGTGAATGTCTGATGGCTCGCCGTGTGTCTTTCCTTCCATGTATGTAATAA…	Brassica rapa uncharacterized LOC103835389 (LOC103835389), transcript variant X4, ncRNA 1595 1595 59% 0.0 99% XR_626669.1
comp47877_c1_seq4	0.67	14.52	0.1	2.29	-4.44212	down	0.00816957	NA	NA		GCTTTATTTTCTCTATTGTTTTGGGCTTTGTTTAACAGGCCCGTAAACGCGATGAAGAGGAACCCTAGGTCGCGTTCTCATCGTCGCCTCCGTCCTGTCTTTACGTTTCCGGTAACGGTTCTTTACTCCCATTGATGTGTCTTCAATGCGATCCTTGCGTCACAGAGACGGTGAGTTTTTTGTGTATAAATAGATGTAAGATCTCTCATCCTCAACTCATCAAATCTTTGTTGCTTATTACTTATATAGATTCTGCTTTGGTTTTTGTCATGTCTACTCCGCCTTTGTTACTCTGATTTTCTGATCCTATAAATATGGGTGCAAATTATAACAAATCTCATAGCTTGCTCCACTTCTTTACGTTCTTAATAATCTTTTAAACACATGCTATGGCAATGG…	Brassica napus uncharacterized LOC106386066 (LOC106386066), ncRNA 797 797 62% 0.0 97% XR_001277366.1
comp74279_c0_seq1	1.33	29.67	0.17	3.81	-4.37448	down	0.000710978	NA	NA		CTACGCTACCCGATCAAGATCTTTGCTGTAATATCTACCCAGTGAGAATACACTCTCGTCACGACCCGACAAGAGCATTCTCTTAGACCTCCTAAATCGACCACAGGAGTGAACAACATAAAACCCGAGCTTAAACTAAAATCTAATCGAGAATAATCATTAACGAACAAGTATTGGTCGCCAAAAAATATGATTTCAGAACTTGGACCAGTACATCATCACCGAATCGGTGCTATCCCGAGTAACTCCAGCAATCATCAGGCTCAATATCTGACTCCTTACCCAGAAAAGACGGAACTAGTCCGTATTGAAAAGGCGGACCTCGGCCTCAGACAAACGAAACCGGAACAGCAACTGTAGCTTCCAATGGTGTGGGGCTCAACCGCCGGAGCCGTTGAA…	Brassica rapa subsp. pekinensis clone KBrH006P24, complete sequence 174 174 71% 1e-41 68% AC189558.2
comp47877_c1_seq6	0.67	13.35	0.13	2.78	-4.33128	down	0.0160731	NA	NA		GCTTTATTTTCTCTATTGTTTTGGGCTTTGTTTAACAGGCCCGTAAACGCGATGAAGAGGAACCCTAGGTCGCGTTCTCATCGTCGCCTCCGTCCTGTCTTTACGTTTCCGGTAACGGTTCTTTACTCCCATTGATGTGTCTTCAATGCGATCCTTGCGTCACAGAGACGGTGAGTTTTTTGTGTATAAATAGATGCTATGGCAATGGCGAACTCCAGATCCTGCTTTTTGCGTTGAAGTTCGGTGGTTGTATTGAGGCAGGCGTGACGATATTTTTCGTTTTTAAGAGTTTCGTAGTGTTAAGAAAGGAATGGAGCTCATGAGTATTGACATGAGGATAGATCTTTCTGAGCTGCTTCATTTTGTTGGAAGCTAAAAGGAGAAACGAACGACCAGGGA…	Brassica napus uncharacterized LOC106386066 (LOC106386066), ncRNA 608 608 65% 4e-172 96% XR_001277366.1
comp45531_c0_seq1	8.78	168.22	1.12	22.55	-4.20853	down	0.00683574	NA	NA		GAGTATTGACTAGTTAGTCTTTTCTCTCTCTTTGCTCTACCATCTCTCTAGAAACCTCTTAGATCTGAAAATCGTTTTCGATGACCGGTGGTTTTATCGCCGCCGGTTACCAATCTCTTTTTGTTTTTTGATGTAAAATACTTACTCGATCTATAGATCGATTTGTTTGCTTCTCTTTGGCGAATTTTCACTTCGCGTTGGCGATTTCTCTTTTCGCGTTTGGCGAGCTTTTGAGGTGTTAATCCCAATCAAATCGGAACTGATTATCACTCTTATGTTTCTTTCCGATATTGATTGAGTATATATAAAGATCCCCCCTTTCACAACTAATATTAATCCCGTTTGCTTTTGAGCTGGGTTCTCTCCTTCTGTGGTTTGCTCAGATCCCTTTTCTACGGG…	Brassica rapa subsp. pekinensis clone KBrS016J18, complete sequence 821 821 64% 0.0 91% AC189657.2
comp60695_c0_seq5	3.28	52.78	0.35	6.06	-3.95167	down	0.029542	NA	NA		ATGCATACAAATTGTTTAAGTCCCCAAAAAAAGTAGAAAAAGACTTAAAAGAACAATACATTAGAACTAACAATTGCACGAACAATTTTAGTGCTAAAATATCTGATCTACAACCATCACACCAAAGTGAATAATAACTCTGACGACGTCAATTCACATGAATCCTAGACTCCCGACGACACTTCAAGGTATGGCTCCCGACGATGCTTTAAGTACAATCAAGTCTAGAGACTGAAAAGACTCATCACCCGAACTCAGCAGAGACTGACAACACCTATCCTAGCACGAACCCAACAAAGACCGACGATGCTTCATGACACGAACCTAACGAGATTTTAAGACATTCAAATTCATGATCCGAACCGTGTACGAGTAACCCAACTCGACACTACCAAGACA…	Brassica rapa subsp. pekinensis clone KBrB092P05, complete sequence 484 484 76% 5e-135 74% AC189529.2
comp75959_c0_seq1	2	29	0.18	2.96	-3.92654	down	0.00018349	NA	NA		TTCTAACTAAACAGTTTTCTCTCTCCCTTATCCCCCTCCTTCTCTCTTCCTCGCGACCAACCAACCGTCATGAGATCTAACTCTCACCTCCGGCGTCCGGTGGTGCGTACTGCCGCCAGAAGATTCCCTTCTCTCTTTTTTATGCTCCTTTATTAATTTTCTTTATCGATATGGTCTCCTCTCTCTCCGTCTTGTCCACTGCTCTGCTCCTAGGGTCTCTCTGGTGCTATCTTCGCACGTGAGAAGCTTTGGCGTCGGTGTAGTACAGCTTGGTGGTGGAGTCGCGACACGAGGTTGGAGAGTCTGTGTATGGTGGAGTCGGCTCTTAGGGCTTTGCAAGGAGTTCCTTAAGATCCTTCGATGAAGTGGCACGTATAGGAGGTCAATTGGCTCACCGTT…	Brassica rapa subsp. pekinensis clone KBrF042C17, complete sequence 161 161 51% 7e-38 68% AC240935.1
comp20242_c0_seq1	3	38.5	0.29	3.52	-3.506	down	6.36675e-05	NA	NA		GTTGTTTTTTTATTTATATTATAGCAGTGATGTCACATGATAATGCACAGATATGTGAAAATTCACGTTTTTCCTATTTAAACAAAAAATATAGACTGCCAAACTAAGCTATTAAACTATATATTGACCTGTGAAACTCATGTTTTTCCGCTTTTGGGGTTATGCTTGTTCCAAGAAGCAGTCAAGTAATTCACAGTTAACAAAAACCAGATGATACATGACAGAGCACCTCCAACAATCTTGGGGGTTTATGCTTGTTGCAACAACTATTAGATCAACACAGAAGCCTTCCAGGTGCTTGTGAAACGATAGAGCTTGAGAGTTGCGAGTGGAACAAACTCAAAGTCAGAGAAACATCACTGTCGATTTTAATTGTTGCCATAACATGACTGAGCACCT…	Brassica rapa uncharacterized LOC103833991 (LOC103833991), transcript variant X2, ncRNA 832 1483 82% 0.0 91% XR_626362.1
comp37965_c0_seq2	4	45.22	0.26	2.95	-3.37719	down	1.65252e-06	NA	NA		CGTCCAGCCAAGGATCAACAGATGGCCTGGCCAAATTGCGGTCGTACATCCCTTTGGAGAAGATGCCTAAAGTTCTTCAGAAGCCATTCGAAGAAATACCACAAATGCTACATCCACATCTGCTAGATATCATTTTACATAGGCCCGAAAATGGTGAAATCTTTTCTTTCGAGGCTAAAAAAGGAACTTTTACAGTTTGGGCTAACTTCGTAAGGCCAAAGAAAGAGGACTGCAAAAATTGGGGAAATTCAAAGTTTCCAGTACAAAACCAACGAGACCATCAGAATTGTTGGTCGATTGGGGGAGGTGAGCATATAAGTGAGGCCCGTGAGATTCACCATATTGACGAGAAGCTCACATCATACTCTGGCCAGTTCTTGGTTGATTTTGCTGATCCTG…	Brassica rapa uncharacterized LOC103853120 (LOC103853120), mRNA 2199 2199 86% 0.0 90% XM_009130044.1
comp23967_c0_seq1	3	27	0.31	3.02	-3.13543	down	0.0261149	NA	NA		CCGAGAAGTGAAGTCTCTGGATAGATGAGTTCTCTGCGATCTCTTTGATTTTTATTTATGACCAGATGCGAGATGGAAAGCTATGGATCGAGAAGAGTTGATCTCCAGTCCTCATCGCACCACTTTTGCCGAGCAGAATCACCATGTTTGCTGAAACTTTTTTGCATTGTCGCAACAGAGTGGAGAGGTTTCTGCAACGCTTTCATGGCTTCTGAAAAATCCGTAAAGCTGTTGCTGGATAAGGACAGTAACAGAAGAGACTTCTTCATCTTAGAGCAGTGGCTGAGAGAATACACAAGTACGTCATGATTAAACCTTGCTGATTCTATCATATTTATCTTCCTCAGCACGTTTAGCTCCTCGTCCTCGTCATGTTTATCGCCCCATCAGAGCTCTTGC…	Brassica rapa subsp. pekinensis clone KBrB067M19, complete sequence 1359 1359 99% 0.0 84% AC232515.1
comp67647_c0_seq13	4.42	42.28	0.67	6.19	-3.10733	down	0.00318728	NA	NA		CCGATCTCGAGATGAAGCTGCGAAGACGAGAAGCTGCGAAGACGAGAAACTTCGAAGGAGAGATGATATGAAGCTGCGGAGGAGAGAGCTTCTGGTAGTGAAAGCGGGTTGGATTGTATCGATGGTGATCTTGTTAAAGGTAATCACTTTTGCACTCTGCATCAAGCAATCCCCTTTCTCATCAAGCAATCCCCTTTCTCTCTCTCTCTCTCTCATCAACTCAGAGGAGGCAACGACCGTGTACTCAGAGGACGCAGGTGTATTGAAAGTTAATGTCTTCTCTTCTTCTCTTTCTTCTCTGTTTGCATCTGAAAATTGAATTTTGTTGTAGAAAGAAAAAAAAAACGTGTCAATAGATTCATGGGTTTTGTTTCTGATTTGGTAAAGCTGTCAACTTTG…	Brassica rapa uncharacterized LOC103831939 (LOC103831939), transcript variant X2, ncRNA 154 154 12% 1e-35 94% XR_625924.1
comp46916_c0_seq4	12.33	105.5	1.37	11.48	-2.94143	down	0.0343799	NA	NA		AGGCGGCTAACATATATATTATATGTGAATCGAAAAGTTTTTTTTTTTGTCAACTTTCGTTTTCATTAAACGAAGCTCAAAGGGCATTGTTACAAACAGTCTCAAAATACAATTTAGCCCAAATGAAGTCCAAATCTTAAAGATAATGATAAATTGCATGATGAACATGTGGTCAAACTCGTGGCTTCATCTCTTCCAGTCCGTGAAAGAAGGCGGTGCCGGAACCTCGCCGGAAAACTCGCCGATCTTCATCTCGAAACTTGTTTGAGGCTGCTTGCACGTTCTTCATACCTCCAATCGCCGTCGATCTCAAGGTCGTCTTCTCCAATTGCTAGAGTTTATCCAGGGAAAAGCTTCAGTAGAATCAAAGATAGAATCTTGTCAGAACGCTAGCCCTTA…	Brassica rapa subsp. pekinensis clone KBrH001K17, complete sequence 556 556 62% 9e-157 79% AC232537.1
comp57606_c1_seq3	3.33	20.88	0.4	2.44	-2.64152	down	0.0258112	NA	NA	K14320	ACATGAAAATGTTTGTCATAGAACCATTACAAAGAGTGACCAGTCTAGTGGATAGAACAAAAAATTTGGGTGAACCCACTATAAACATAAAAGCATAGACTATTCTTCAGGTTAAGACATAGCACAGATATGATACAATAAATGTACTTGGAAGAGTGTCGTATTTGCAAGTAATCCTTTGTAATTATCATCACCTCGTTTGACTGAAACAACCAATGCTCACCGGATGCATCCCACGCTTTCTTATTGATTCCCTGGCTGATAATCAGAAGGATTCGTTCATTAAGCCGCACGTTTTCAGACACATTACCACTGCAGAAAAAGACACGGTTCAGTGGATGTGAACGATTACCAAGAGGCGGCATGGGGTTTCCAGATCGCTCATTTCATGTCTTCACC…	Brassica napus uncharacterized LOC106432045 (LOC106432045), transcript variant X1, ncRNA 756 1491 87% 0.0 98% XR_001286326.1				-
comp43658_c0_seq1	39.67	243	3.52	22.44	-2.53724	down	9.63233e-06	NA	NA		AGTCATCTATTAGATTAATCAAAGGTTCAAACAGAGTTTTACACACAAAGTCAGCAAAGGTATACAACCTTTCTGAAATCATAAGCCGGCGTAGAAACAAGATACTACCCAGAAACAAGGACTGAAGCAAACACTTACCCCCAAGAAACTAACTTAAACTAAGGAGAACAAGATAACTAAGCGCCAAAGGAGAATAACCATACAATCAAGGAAGGCGAAGCAACCAGCGTTAGAAGCAGGATTGATCGAGAAAGCGTAGCAGGCCTATATTATTGGGGTTGAAGGAAAAACCACGAACAAACACCACACTTACCATTGCTTCACCTCAAAGAAGCCAAAGAAACAACAAATTCCAACCCGAGCAGCCAATGAAGATGCATGTTTGGCAATCGACTACTC…	Brassica rapa subsp. pekinensis clone KBrB086M08, complete sequence 2425 2425 99% 0.0 99% AC232531.1
comp65083_c0_seq28	11.3	63.52	0.73	4.16	-2.4323	down	6.73243e-05	NA	NA		CCCGTCAATATTTCATTAATAAGCAAAGAAAAATTAAATATCCAAACAGAAAAAGATGGCAGAGGAAATTATGCAAAGTCTGAAATGGAAACAAAGATAGTAATAATTATTTTAAAGCGCAAAAACTAAGTAGTTGACGGGTTCATAGGAATGGATCATTCCATTCACTCACGGGAGCGCTTGCGGTTGTTCCGAGTGACTGCAATCTCTGGGGGATCTGTGGTACCACACTCCTCCCCGACATTCTCTCCCAAAACAGACAGACCCGAAGGTGGTGCTTTCAACCCGCTGTCACCTTCATTGCCTCCAAGAATGTTCTCATCTTCCTCCTTGCCATGGGTCAGCGAGATAATATCTTCAGTTATAGTGGAAACAGTGAAAGTACGGTGGTTTGGTGTG…	Brassica rapa uncharacterized LOC103840295 (LOC103840295), transcript variant X3, mRNA 1869 2507 83% 0.0 99% XM_009116793.1
comp65083_c0_seq7	10.55	59.88	0.8	4.67	-2.40458	down	0.000125761	NA	NA		CCCGTCAATATTTCATTAATAAGCAAAGAAAAATTAAATATCCAAACAGAAAAAGATGGCAGAGGAAATTATGCAAAGTCTGAAATGGAAACAAAGATAGTAATAATTATTTTAAAGCGCAAAAACTAAGTAGTTGACGGGTTCATAGGAATGGATCATTCCATTCACTCACGGGAGCGCTTGCGGTTGTTCCGAGTGACTGCAATCTCTGGGGGATCTGTGGTACCACACTCCTCCCCGACATTCTCTCCCAAAACAGACAGACCCGAAGGTGGTGCTTTCAACCCGCTGTCACCTTCATTGCCTCCAAGAATGTTCTCATCTTCCTCCTTGCCATGGGTCAGCGAGATAATATCTTCAGTTATAGTGGAAACAGTGAAAGTACGGTGGTTTGGTGTG…	Brassica rapa uncharacterized LOC103861076 (LOC103861076), mRNA 1817 1817 99% 0.0 85% XM_009138786.1
comp57023_c0_seq2	13.2	72.36	0.84	4.7	-2.39281	down	4.0111e-05	NA	NA		CTCAACCACGACCACAAAATCGAACTCTTCGACTCTTCTCACGATCTTTAATTTTGAAACGGTTTCGTCTTCAATGACCCATGTGGATCCACCTATATATATGTTTGTAGATCGTATCTTTGATTTCCCCTTTTTCTCCACCTTATATTCCGATAAACACCATAGCCGCCGCAGAGATGTCTTCTTCAGCTGCTCAGATCGCTCACGCCGCCGTCGACGAGTACTCCACCTTCGCCTCTCTTCGACTCGGAAGGACGGTTCAGTCTATTGTTGCTCGCCTAATCCGGTTCTGGGATTCACGCAACGTTAATAAGAACGGCGAGTTTATGGGGATTACACTGTTACTCCTCGACGAAATGGATTCGGTTATTCACGCTTTCATCCCTGCGAATCGGGCGA…	Brassica rapa uncharacterized LOC103861076 (LOC103861076), mRNA 2105 2105 85% 0.0 89% XM_009138786.1
comp59170_c1_seq13	6.53	37.32	0.66	3.75	-2.3606	down	0.00333362	NA	NA	K03165	AATGTAGCAACGCAATAGTCATAAATTATAGTAGAGAACTTTTCTCTCTGGCACACCACCCAAGACGCCGTCGTCTCCCCCCGATCTCCATGGATTCACACTGCAAGGTCTTCTCCGCCGTCGCCTCCGTCCGAAACTCCCATTAAGAAGCTATGCTTCTCCTCGTTGGGACTCCACCTAGGATGACCCGAAGCGTTTCTCGGAGAGGTGAAGAACTATTGAAAGCTCAAAGATCGAGCCTTTCACTTGCCTCTGCCTCTCCCACGCCTAGGTCGTTACCTCCGGTGAGAACTCGTCGATCCAATGTCTCAGAGTCTGCTTGCGTTTCAGTGACAAAGAGCCCTCCTGTACTACCCTCGAAGCCAGAACCTCCAGATCTGTTTCCGGTGGAACAGATAA…	Brassica rapa uncharacterized LOC103832843 (LOC103832843), transcript variant X1, mRNA 1202 1792 95% 0.0 95% XM_009108937.1				Modulates cell morphogenesis by regulating cell wall formation and assembly, and/or growth polarization
comp59170_c0_seq8	14.28	79.32	1.25	6.88	-2.34807	down	2.31223e-05	NA	NA	K12839	CCATACTTGCACTTGATATTAAAAATGTTTACACTCCAATAAAGGAGGATACAAAGAGGCTATTGACAGCCAAACAAACATTACCAACGAAAAAATAAAAGATAGAATGGCGACACAAATAACAAAAAGAAAACATATGAGATCGTATCACAACAACGTCATAAGCTACTTCAAAGATTGCATCTAGTGTAACCCGTAAGACCACACACACTGCACCATATGCAGAGAAGAGCATTCGATGGGAGGAAGATCCTTGCAATACCAACGAAGCTTGTTCCTCCAATTCACTCCATATAGGAGGAAGTATTAGGAAAGAAGACTGCCACCAAGAAGAAAGATACACGAACATAACACCAACACCCGGAATAGAACCCGTAAGAGAACTGCATACTGCAGACG…	Brassica rapa uncharacterized LOC103832843 (LOC103832843), transcript variant X3, mRNA 1635 1991 92% 0.0 95% XM_009108954.1				Modulates cell morphogenesis by regulating cell wall formation and assembly, and/or growth polarization
comp65727_c0_seq9	25.78	138.25	2.26	12.06	-2.29936	down	1.0164e-06	GO:0005730(nucleolus);GO:0016787(hydrolase activity);GO:0003676(nucleic acid binding);GO:0008270(zinc ion binding);GO:0016568(chromatin modification);GO:0006355("regulation of transcription, DNA-dependent");GO:0006351("transcription, DNA-dependent")	NA		CAAAATCCTTAAAGGAGACCAGACTCTCTTCTTCCGCTCTCCCAGGTGGCAGAAACCCTAAACTTGCCTTTTTCTCTCAAATCTCTCGTCTTCTCGTACTCCAACAATGGAGTTTTGGGGAGCAAAGGTTAAGGCCGGTAAGACTCTTAAAGTGAAGCCTGGTGAAAACTGCCTAATCCACATCTCTCAGGCTTCTCTTGGCAAAGCGGAAAATGGAGTATCTGCCCTCTTGTATGCCACCGTCGATGACAAGAAACTCCTCCTTGGAACTCTTTCTCAAGACGTCAGCTTTGATCATCTCCTCTTTGACAGAGAATTCGAGCTCTCCCACACCCTGGACAGAGGATATGTCCATTTCATTGGCCACCAGCGCAACAAGAAGAAGAGGGCTAATGAATC…	Brassica napus uncharacterized LOC106441602 (LOC106441602), mRNA 1795 1795 79% 0.0 95% XM_013883404.1
comp65083_c0_seq24	12.08	64.09	0.81	4.39	-2.28972	down	0.000184172	NA	NA		CCCGTCAATATTTCATTAATAAGCAAAGAAAAATTAAATATCCAAACAGAAAAAGATGGCAGAGGAAATTATGCAAAGTCTGAAATGGAAACAAAGATAGTAATAATTATTTTAAAGCGCAAAAACTAAGTAGTTGACGGGTTCATAGGAATGGATCATTCCATTCACTCACGGGAGCGCTTGCGGTTGTTCCGAGTGACTGCAATCTCTGGGGGATCTGTGGTACCACACTCCTCCCCGACATTCTCTCCCAAAACAGACAGACCCGAAGGTGGTGCTTTCAACCCGCTGTCACCTTCATTGCCTCCAAGAATGTTCTCATCTTCCTCCTTGCCATGGGTCAGCGAGATAATATCTTCAGTTATAGTGGAAACAGTGAAAGTACGGTGGTTTGGTGTG…	Brassica rapa uncharacterized LOC103840295 (LOC103840295), transcript variant X3, mRNA 2500 2500 86% 0.0 95% XM_009116793.1
comp60186_c0_seq15	8.14	37.69	0.65	3.23	-2.13585	down	0.0384487	NA	NA		CGTAGAACTCTTATATTTATCATATAGATTTTTCAAATTAGTATAGGGGAGTGATGTCTAAGAATCATCATCCCTGTACAGATCAATCGATTGCTATCGTAGCTTATATTAGAAATGTATCCTTTATAAAGGTGTAATAAATATAAAATTGATTGAAATATTTAAAAAAAAAACACTGAATAGGAAGCATTAGCGATGTCTAAATACGGCCAACAATTGAACAGCACGAAAGCATTCAGGAGCAGAGTATATTCCTGGACGTTCTACACTCAATGCGTAGAACACGTTCAAATCTCTGGATCGACGTCATTAGCTATTCCCCACCAATGCTTATTTTGCTTCTGAAGCCACTGATGTGCTTGATATTTTCATCAAAGAAAAACTGAGTTGCGGATGATG…	Brassica rapa uncharacterized LOC103840421 (LOC103840421), mRNA 1186 2247 85% 0.0 99% XM_009116929.1
comp58249_c0_seq10	9.02	36.48	3.07	11.97	-1.859	down	0.0425378	NA	NA		CGTGGGTGACCTGCCATGCAAGAGCACCTGTCATGACAAAGGTCGGATGACAAAGATGCTAACTCAGAAACTCAAGCCTCATAGGCTCTATCGTCCCTAACAAACATCTCATACATCCCATCATACTCAACTCATATCAATTCACATATCTCCCATCCTCTTCCTCTTCTTCGATCGCTTCCCCCTCGGATTCATCATCGCCTCATCAAACCGCAAACGAAACTCACAGATCCGACGAACCTCGCGGCCGAGATCAGATCTGGGAATCAAGAAATTAACAAACAAACAATATTACAAAGGGATTCAATCGAATTAAACGAATCAATTATCAGATCCAGCTACCATATGCATAATAAA	Brassica rapa subsp. pekinensis clone KBrB048F07, complete sequence 560 560 99% 8e-158 95% AC189373.2
comp56272_c0_seq2	11.03	40.75	0.91	3.46	-1.83757	down	0.0394073	NA	NA		AGAGAATTGCGGCGACTGATTTAGGGTTTTGTGTTCGTTTCTGAGATCTGAAGTGAGTGCTGTAGCGATGAACGTGCCGGTGAAAATCCAGATGAATCTGGAGAAGTTCAGAGAGTATCTCCACAAGGTCATCAGGAATGTGGAAGTTCCCGATCCGGTACGTTCTGTAAGTCCAGCTGTCATCTTCGTTGCTACTGTGGACCTTTTTGAAGGTTTCGAGATGATGTGGGGTAGCCAAAGACGTATCAATGTGCCTCCGCCGGAAGATGACGCTAATCTCTTGACCTTCCTCACATCTCGAGCTACAATCGTTCCTGAACACATTCACAGCGACGAGCTAGTATCGATCCTGCGTTATATCGATGGTCCCTATCTCGAGTCCTTCACAGCAGCCCTCAA…	Brassica rapa uncharacterized LOC103857499 (LOC103857499), transcript variant X2, mRNA 2268 2268 95% 0.0 94% XM_009134695.1
comp38948_c0_seq2	19.67	62.33	1.6	5.34	-1.6049	down	0.0472035	NA	NA		GTGAAATAAATATCTTCGTGATTCTGTAACTATTGCAATTTGTCAAATAGATGCTGAAATATTATGGAAATAGAGCGTACAATCATCTGTGAATGAAGAAGTCCACTCATGTAAGTGCTGCTGATGAACAGCATATTAACAGTATTTCAGTTGTATTCATAGAGGTATCTCTTCCAAAGATGAATAGAGATAGTCATCGTAAAAATTAATCCATGTATATAACGAACAATGGGATGCTTTGTTACATGGAGGGTAATGTCGACGCTGAACTGCAGCGAACAGTCGAAAGGGATACAACGGCGGAGGGGAGAGATGGTGTTAGGCTCGGTTCTGATGTATACACGGTGATGCACGGTGGAGAAGTGACTCTTCGTCCGGGAGTAAATTGAACCGGAAGAG…	Brassica napus uncharacterized LOC106416622 (LOC106416622), transcript variant X1, ncRNA 1200 2182 91% 0.0 100% XR_001283217.1
comp50032_c0_seq3	98.07	275	8.32	24.24	-1.41766	down	0.0181324	NA	NA		TTGGGTAAAATGTTAAATATTATACTAAATTTTCAAGTTTGTGACAGAAATTACAAAGAAACTAGTAGCGGATTACGGAATTTAAACTAAACATCAAAACCTAATGCGACAAAAGATTCAACCCGCAACAGAAGTAGAACCAAACCTAGAACCAGCTAAGCAACAAAAAAGAGCACAGACCAAAGCAATCGGAGCTGGTTGAGGTCGGGAGTCGGGCACCACGAGCTACCAAGAGAAAGGCGCCCTCAAACCTTGAAGCACCGGCTCCTACAGCTTCTAGAAACCCACTCATCAATACATTCCCAAAGAATCACGTCTCGAGCTCGCAAGCACATCCAACATTGCCTCACCGGCAGCACGAGGAGGAGTCCACAACCGGCGATGCCGTCGTTCGGGACG…	Brassica rapa uncharacterized LOC103830988 (LOC103830988), transcript variant X1, misc_RNA 306 306 70% 9e-81 69% XR_625854.1
comp43832_c0_seq1	312.33	768.67	32.17	79.71	-1.19251	down	0.0255479	NA	NA		GTTGTGACATATTTTCTATCAAAAAAAAGTCCAGAGAGAAAGAGACCGGAGCGATTTCAATCCCTAGCTCCGGCCGGCCGATTTGGCTGTGCCGGAGGCGATTCCCCTTCTCCTTCCTTATTTTTTCTTTGCTTTCCTTTCCCTAGTCCAAAACCAAGACGATATGCTTGCTATTCTGACGTGGTCGTTTCCTCCTGAGCTCGTGTTGTGGTTGGAGACGATGCTCTTCGTTTGGAGTGGCGGCGAGTCTAGGGCTAGGTTGGGAAAAGGAGGGTCGGCTTTTAGGATTGAAGGGTATCAGATCTAATTTTCCCTTTTCAGATCTAGGGTTTACCCTTCCCGGCGATGGCGCGTGAAGCGAGTTTGACGACTCCTCTAACTCGGAATCACCTCCTTACG…	Brassica rapa uncharacterized LOC103869088 (LOC103869088), ncRNA 735 1203 86% 0.0 89% XR_633113.1
comp49317_c0_seq4	394.83	164.17	108.83	47.45	1.32395	up	0.00750987	NA	NA		CTCAGTTTGTTTAGGAGGCAGAGTTAGTCATGGCTAGAGGTCTTTGCCGCATGGTAATGCGTTGTGAACCCAATTCGTTTACAGAACCTCGTCCATACCGACCTCCCGTACGCAAACACAACCTCTTCCAACAAAAGAGATTGGCCGAACTACGTGAAGGATCTCAAGTCTCGTTGGAGATCCAATCAGATAAGAGTCTGAAGGGAACTGAACAGGATCAGACCACTCTTGTCTCAGGAATTGATATTCAGGAAAAGTCGTCGTCTGATGTTGTTGCTAGCACCTCGAAGCCTCAGACGCCATCACCGAGTTTGGTCGGGATGAAGAAAACACTAGGTTCTCAAGTCTCGTTGCTACGTTGTTCTACCTGTATGCAAATAATCCAGTCCGATAAGAGTC…	Brassica rapa uncharacterized LOC103854608 (LOC103854608), mRNA 787 920 99% 0.0 99% XM_009131548.1
comp67054_c0_seq9	113.33	47.08	5.42	2.33	1.34758	up	0.0397316	NA	NA		TGAGGTTTACGAAAACTGATATCTTGAAACAAAATTCCCAGCCCTACTAGAAATGTAAAAGTGAAATTACATTTCAGTGGTCGTGTAAATGACAGTAAAAAAAAGCTAACGGGTAGGGTAGCTGAAGCTCTACCACGCAAAATCGACTAGTCCTAGACACGGCTATATGCTAGGCTAAACGATTCGACCCATATGCTCTTCTCCTCCCATATGCTCTTCTCCTCCTACGCATTCCTCTGCCGGATTCTCCATATGCTTAGTAGCACTATAACTAACAAAAACCATCAACGGGTATAAAATAAAATCGAAAACAAGAAAAGTCTAACACCTAACTTGGGAAAGAAGAATCCTGTTTTATCAAATTATAGATCTTCAGAAAAGTTGGGTTTATTACCACTA…	Brassica rapa uncharacterized LOC103857130 (LOC103857130), transcript variant X1, ncRNA 1781 2766 93% 0.0 98% XR_630958.1
comp20285_c0_seq1	71.33	27	38.81	15.24	1.47318	up	0.0416189	NA	NA		CTTGAACAGGACCCGTTCTATAGGCCGTACCTCTGTGTTCTTGATCTCTAAAGAGACAAGCCCTTAACCCTGGTTGATGGTACATGGCCGTGCGATTAGAGCGTGATTAACGGCTGCGACCATCGTAGGATGTGTTCGGTGCTGTAGAGGATCGTTACTCGGCTCGATTCTATCCTTGCCGGGGTGGTTGCACGGCAGTCTGACAGGCTATCCTTTTTAAAAA	Arabidopsis thaliana chromosome 3, complete sequence 255 255 92% 1e-65 88% CP002686.1
comp54682_c0_seq5	163.96	62.43	28.66	10.66	1.5251	up	0.00717466	NA	NA		TTTAAGCCGAATGAAAGTTGAATTTTATTCATATAATTTTCTGCAAGTACCTCTTACATTTTTGCATCCCGTATTTTGCAAACAATCTGCAAGTTTGTGGGGATTATATAACCCAAGCAGTTAATTAATTTCAAAGTACTAAAAGAAAGATTTAAGGACATGAAAAAATGTCACTAGCAACAATATGCCTACAGTAACAGAATAGGCATCAGCCAATGCATGATATAACAAAGAGTTTTTTTTAGTCTTTAGTCAAGTTGTCGGGCTTGAGAAATTTGGGGTAGCGATCGGTGGCTCCAGTTTTGTGATCATAGTACTCCACCGCGGCTGCTCCAGCTAGAGCGGCCAACGTCAGGGCCTGAGCGTGTAGCCTGGCGTGGATGATACGGACACTGGTTT…	Brassica rapa uncharacterized LOC103854672 (LOC103854672), mRNA 827 827 94% 0.0 88% XM_009131632.1
comp42488_c0_seq1	266.5	102.94	61.63	22.61	1.52544	up	0.0192703	NA	NA		TAAGTATCACCAGTATTCGATAATCTCCACACTCGACTACAGAGCAAAGTCGAAAACTACTGTACTTATCAAGTCTAATTCGAAGTAGATAGCTTAGTTTCACTACTGTTTATTTTGGAATGGCGAGGATGATCGGACCTTTGGAAGTTGTACCGGCAATTCATGTTTTCCCGGTGAGGGTCTCAGCTTCGCCTTCTTTGGGGACAATATACGAGGAAAAAGATGAAGAAAAACTCATACAACAACATGAGATCGAGACTCGAGAGTTGTTGTAGATTTTGTATTTTTGTTGTTTATTCCATTTTTGTGTTGTTTATTCCATTTTTGTGAAATTCACAGTCACCAATGTATCTTGATAATATGTTTGGATGTTTTCAGAATCCAGACTCCTTTTTCACT…	Brassica rapa subsp. pekinensis clone KBrB039N20, complete sequence 244 244 87% 3e-62 73% AC241023.1
comp19601_c0_seq1	342.03	126.39	156.24	56.16	1.58162	up	0.00460044	NA	NA		ATTCGGGAACAACCGTAAACTCCAGGGCATAAGTTTCATGGATTACAAGCCACTAAGCTTCACCGGTGCTTAATTCGCGTTGTAAGACATTTCATAAATAATATCTACTCATTTCATTTCCATTTGTCTGTTTTCTTTTTTTTTTTTCTTTGGCTTTTTGTTTCTGAGGCATGTTATATCGGATTGTCAAGTGTCTGATTTATGAACATGTAATCTCTATATTGCATATTTTCTTCTTGGTTACCGATGGTTAAAAAAAAAA	Brassica juncea clone 188 oxygenase small subunit precursor, mRNA, partial sequence 228 228 92% 2e-57 81% KM409593.1
comp68317_c0_seq2	61.31	22.47	10.49	3.77	1.60124	up	0.0440123	NA	NA		TCTTTTTTTTTTTTTTTTTTGTCACTATAGTTACGGTTCCTAAATCCATACTTTTGTGCTTAAGCTCAAAACGGGCATTGTTCCATAATCATATTCTAAATTGATCTCTTTCTCATTGAAGATCTTGGCAGATGCATTCGATGATTGTACACCAGAGTCTAGAGGTCTTTGTACTAAGAAGAATTCCACCCTTCTCTTACTTTGGCTGGTTTCCAGAGCTTGAGTTTGAGCTCCAAATGAGTTTTCGTTCTTGTGGGAAGCACCAAACCTGTAAGAACTTACCAAGAATGATTGTCTTCCACTCTGTTACTTTTTCTTGCACCGGAAAGATCCAATAACGTTCTTACAGGTTTATGCTTCCCACAAGAACGAAAACTCATTTTTGCATTCATCGATGTC…	Brassica rapa uncharacterized LOC103830582 (LOC103830582), ncRNA 998 998 79% 0.0 100% XR_625747.1
comp53031_c0_seq3	87.22	29.5	8.71	3.09	1.61403	up	0.00750163	NA	NA		TAATTTCATATTTTCAATTTTTAAATATTATTAGAAACGAGTTTTTTATCGATTTTATAAAACAAATAGTTTTGTCCCGCAAGACTTTTAAAATTCAATACAAATCCCATATATTACTACTAAGGTCGTCTCTCTTGTCTGCGAAACAAATCCCTTGAAACTCTCCTAATCTCACAAGAACCACACAAGATTAAAGAAACCAAAGGATCATCGGCCGAACCAAAAATGGTGAGCCCATTTAGAACTCCATGTACTTCTCCAAGAAAATCAAGAAAAGCGAGCAAGAACCCTTATTCAAACCGTGGACTTGACAAATTCTCCGAGCTTCTTTCAGAGCTCGACGAGAAGAGACAGATCATCTACTCAAAGAAGGTCGATTCCAGTGGCCCGCCTCTTGTC…	Brassica rapa uncharacterized LOC103829100 (LOC103829100), mRNA 1835 1835 89% 0.0 98% XM_009104773.1
comp52275_c0_seq2	52.17	18.5	6.08	2.16	1.63002	up	0.0487529	NA	NA		CTTCACTCCTCTAGAGAAATCTAAAAGTTCTTACAAAAGTTTTTAACTTTCAGAAAGAAATCAAAAGAGAAATGTGGAATATATAGAAGTTCTGATATTGAAAAGATAATCGGTGAAATGGCGGTTTTGTCATCGCCCATGTTCGGAACTTACCGACCGGTGAAGACGGAGATGAGACCAATTACACGATGGAGAGTTAGGTGTCAGGTATCATCCATAAAACCTGCCACGTATTCGTCAAGACTCTCCACAGATATTCCTCTCCACGAGTCTCCTCAGGCGTTGTTCGATGATTATTTAGAGGATAAATCGAGAGTTTTCGAAGCCATGTTCCCTGACAAACCCAGAAGCCATAAGCTTAACGAGGAAGAGTGGAGGATTCAGATGTTACCAATTAAC…	Brassica rapa uncharacterized LOC103863895 (LOC103863895), mRNA 1481 1481 95% 0.0 97% XM_009141654.1
comp54741_c1_seq2	267.04	90.31	37.44	12.85	1.65529	up	0.000336382	NA	NA		CGTGGATTTAATTCTCGTTGATAGAGACTATATTTACATTGTTTGAGTACTAATAAAGAAGTGAAACCACATTTTCGCCAAAAGAGTATATACGAATGAAACTGCGAGGAAAAATACTAGTTATTTCGAAGTAAAAAGTTAACAAAGCAACTTTATCATACATAAAATATTTGTTTCCCTCGAATGAGCTCACGGGAGTAATGTACATTATACAGTACCCCAAAAATACACTCTCCCATCAAAACTAAGTATTAAACAACTAACATTATTTTAAAAGTAATTGTATTAAATCACATAAGCACACAAGTGTTTGGTTCCTCCACCACAACTCTAGAATTCCCGTATGGCTGATAGTGCGAATTCGCAAAGGAAGAATGATATTGGTACGGGTAGTTCATA…	Brassica rapa uncharacterized LOC103844753 (LOC103844753), mRNA 1047 1047 69% 0.0 99% XM_009121564.1
comp52312_c1_seq1	38.67	12	4.42	1.51	1.70839	up	0.0487426	NA	NA		CTCACGACAAACATACATTCATTATTTTTTCAACATTAGTACGAAAAGCTTCTCAACGAGATATACATTCACTATACCTATGAAAAAAAAAGAATAATAAAAAACGACTTCTATCGTTGACATGTTGATGTTGCTGTCTCGGGTGGGGGCTAATTAATTATACATATATATACATAGATAATCCTAATATTATATAAACCACTCAATCATATCTCAAAGGCGCATTTTTATTATTATTTTAGCATATTATATTATAAGCTCTCTTTCAGAAATTGATCTAACACCTGACATCCTTGAGAAGCTTGTACCTTCGCGTGGCCGTCCTCGGCGACGGCATTCCGCCTCCTGCAGGTCCGGCAACAACGCTCTTGGCCACTTGATCATGATGGTTATTGTCAT…	Brassica rapa uncharacterized LOC103843825 (LOC103843825), mRNA 1815 1815 100% 0.0 99% XM_009120606.1
comp54741_c1_seq1	163.61	50.28	30.09	9.43	1.77725	up	0.000244772	NA	NA		CGAGTAGACTCATACGGGAAATGTAGATTACAATACCCAAAAATACACTCTTCCATCAAAATTAAGTGCAAATATAACTAATATTATCTGAAATAATTCTAGGAAAATTTACAAAATCACACAAGGCCCTGGTTCCTCCACCACAACTCTAGAATACCCGCATGGTGGACAATAAGCACTTGCATATGTAGCAGGATGGTATTGGTACTGGTTGCTCCAATAGGCAACCGGGTTGACAATAACCTCGGCTTGTTTCGGTTTCTCCGGTTCCTTTTTCTCAGGTGGTTTAACAACTTCAACCGAAACGATTTCTGCATTACACAGTTTCCTTAGCTTCATCACGAGAACCGGTGTATCAACTTCTCCAACTACTGTCATTTTCCCTGTTTTGTCTTCCAT…	Brassica rapa uncharacterized LOC103857113 (LOC103857113), mRNA 684 684 76% 0.0 91% XM_009134267.1
comp53793_c1_seq5	34.33	9.78	8.33	2.48	1.84955	up	0.0476253	NA	NA		TCCACACACACACGTAGTACCATCTCTCTCTCTCTTCTGCCTCGCAAACACTCTTTCCCAAAAGAAAGAAAGAAATAAAGCAATGGAGAGGCTGAACTCGAAGCTGTATGTGGAGAACTGTTACATAATGAAAGAAAACGAGAGGCTAAGGAAGAAAGCTGAGCTTCTGAATCAAGAGAATCAACAACTTTTGTTTCAGCTCAAACAGAGACTCTCCGAAACTAAGAACCCTAATGGTTCAAACAATGACAACGACATCTGTTCATCAAGCTCTGCTTCGGGAAAATCCTGAATTAAAAGATCTGACATTGGTAGAAGAAAAAACTCAACCCGAAGGATCTTTTGTTGTTGTTGTTGTTGTTTTCTCTGTGTATGATTTAGGATACATGGCTACGCTTT…	Brassica rapa uncharacterized LOC103841207 (LOC103841207), transcript variant X1, mRNA 618 618 74% 1e-174 98% XM_009117725.1
comp47510_c0_seq2	42.05	12.92	11.63	3.42	1.85193	up	0.0360082	NA	NA		CTGGTTGAGTACACGACAGCTCTCGCTAAACTCACCGTCGGGATTCTTCCGAGGCGAGAAGGCGACGGAAACTTTATACGGATAGGCAACTTCTCCTTGTATTGTCATCCTAGATCGTCGCCAGTTCCAGACTTCTCTGCGCATCTTGTCGATTTCTGATACGTGACGAGTGTCCATCCTTTTTCTTCTTCTTTTTTTCTTTTATTCTTTATTGATCGAGTAGATGAGTAACAGCCGAGGCTTCTTTTTTCTTCCATTTTCCATATTGAATAGATCAATAGAGATATGTTAATGTGCATCACACGAATTAAAATGGGATAATCTGTACTTCTGTGCTTTTTTGTGTACTCACATAATATACAATCATTTTTTTTAATTAAGTTGGTGATCTTTAAGCTA…	Brassica rapa uncharacterized LOC103867419 (LOC103867419), mRNA 650 650 87% 0.0 98% XM_009145495.1
comp68369_c0_seq1	33.76	9.33	3.15	0.85	1.99116	up	0.0369441	NA	NA		GCATAACCTACGTCTGGATCGTCTTCTCTTCCAGCCCCCTCCCCCCAAATTAAGTCGACGGAGTAACTCCTAGGGCAATGATTCATCTCTCCTTTACTATTAAGATTCATCGAACCAATTCAAGGACTATATATTTGTTGTATCGCTGTCTAGCAAATTCTCAAACCTTCTTAGAATCAAAAACTGATAAAACCTAGAACCACAGCTTCCACCTATGGCGAGTACTAAGCTCCAATTCTTTTGATTTGAAGGCAGATCGTTGAAAGGAGATAGTTGTTACACATCTTTTTCGTTTTTGATAGGCAAGGAATATGAAGAGTTTATGGGTTTGGACATGGTTTTTCTCGATGACAAGGCTGGAGCACTAATATTTTCAGTCAACGTTGGTCCAAGGTTTAT…	Brassica rapa uncharacterized LOC103856538 (LOC103856538), ncRNA 1431 1431 65% 0.0 97% XR_630882.1
comp52362_c0_seq1	40.42	11.33	14.97	3.95	2.02578	up	0.0195845	NA	NA		GGGAACATCTTCAAGTGGTCGCATCTACAAAAGGTGGACGTAAGTGGTAAGATCGTATGAAATCAGCAACTGTGGGAACATCTTCAAGTGGTCTCACATCCAAAAGGCTCCAGCAACACCAACTACTAAGGTGGCCAATAAGGCACGAGTGGCTTAGGTGAAGATAATAAATTACTTGGATGCAGTACTTTTAGAATAATGCTTATGCATCGATGTTGTTTTCTTTTTTCTTTAACCTTTGAGTACTTACTGGGTTTTGATATGTTTTCAAAACTATCTACCAAATGCTTATTTATCAAATTTATCACAGATCGGAAGAGCAC	Brassica rapa subsp. pekinensis clone KBrB022P06, complete sequence
comp49657_c0_seq1	80.11	21.5	16.82	4.2	2.07059	up	0.000574642	NA	NA		CTTGAAATCAAATTTTCAGTTTGATTACATACAAAAAAGAAAATCATTTCTGATTGAAATATTTTTTTAAATAGGATATATAATGAACGGAACATCGTGGGCTGACCAGTGGGACAACTCTGCCAAAGGAGGCCGCATAGGTGGCAGTGCCGTTAGCGGAGGAGGAGGTGGAGCTCCGTCTACCTCGAAAACGGCTAAGTACAAGGAGAACCTAGGACAAGGGCTAGACAAGACAAAATCTCTAGCTTCTTCTGGTTTTAAGAAGCTGAAGAGAGGCTCTGCCATTGGTTTCCGTTGGGTGAAAGACAAGTATCACAAAACCACAAACAAACATTAAACATCTATTTTATATTTACTTTGACCAGTAATATATTTGATGTATAATTTTAGCTTATTTGA…	Brassica rapa uncharacterized LOC103842668 (LOC103842668), mRNA 726 726 86% 0.0 93% XM_009119322.1
comp55846_c0_seq1	39.67	10.33	10.28	2.55	2.09966	up	0.0118807	NA	NA		GAGGGGGGAGCAGCGTAACGTTTGTTTTTTACAGTAAAAAAAAAACGCAGGAATATGTCTTGAGGAGCTGCAACTACAAAATCTCCAATCTTAGTGAAACAGAAAGAATCGAGAAGAGGAAGTAGTGGTGATGATGGGATTACACTTGGAGAGCTTGGTGGAGACGATAAAGTCAAAGGTGAACTTGCTAAAGAAGAAGAAAAAGAAATCATACATAAAAATGGATAAAAGCAGCAGCGTCAGGGTTGAGATCCGTCGTAAGAAGACCAGAGATCTCATCAATAAGACTTTGAAGGTTGCTGATCGTCCTGGCCAACGAGCTCTTTGATGATAACAACCTTTTTTTTCCTTCTCAGTTTTTCTTTTTGCATACCGTTTCTGTGTTCTTCGTTCTGTGAT…	Brassica rapa uncharacterized LOC103869433 (LOC103869433), mRNA 794 794 98% 0.0 99% XM_009147515.1
comp55098_c0_seq1	34.67	8	3.05	0.74	2.1383	up	0.00938386	NA	NA		TTTTAATGCAAACCACCTTTCTTTTTTTTTCAGCCACAATAACATCAGTACACATTACATATTATCAAAGCCTGTCTACAAGTCTCATTTCTTTATGCCTCTTTACCATTTATTTAAAGACTAGAACCTTTGGAGGGATCTCAGGCAGCGAAACTCTCTTGAGTAGCTGGAGGCTTAGCTTGTTCTACATCAGCCTTCTTTCTCAAAGGCCTAGTTTTACAATCATGGTAACGTACAACACAGGCCAACCATTTAACCACATTCCCAACACAAATCAAACCTACATAGAGACCAGTGTACAACACTCCGTTCCCACTTGAACTTAAACTGCACTTTGAGTATAAACACGGCATCCTCGTCGTTAGAGCAAAGACCAAGAACATCAACATCATCCAGACA…	Brassica rapa uncharacterized LOC103829258 (LOC103829258), mRNA 2004 2004 97% 0.0 93% XM_009104906.1
comp33383_c0_seq1	53.33	12.5	16.74	4.16	2.16758	up	0.000711907	NA	NA		AAGAACAAAAAAGCCTTCTCAAAGAGAAGAAGCAAATAAGGATCTCTGCCACAAGTTTTTGCTTCATATAAGACAAAATCCCTGTGGACGGACAATCGCTTGTTTGTTTTCCTTTGGTATTTGTTTCTTCTGTGTCCGAGGAAATGAATGTGTTTCAATCTGCCAGAGTGAACACTTTAGTTACTGGTGTAGAAATTTTTGAGGAAGTCAGGGTTTGTTTTTATCCTTTTGCTTCGTTCCCTTTGAATAAAAGAAACATCAACATGAGAATCTTGTGATTCACTGATTGCACTATGTTCTGTAGACAAGTTAGTTCTTCTAAGCCCAAAGAAGCCGAATACCTGATAGGTCCACTAGACATGCCACTGTATAATGATTGATTGAAT	Brassica rapa subsp. pekinensis clone KBrB056L15, complete sequence 304 512 99% 3e-80 85% AC189400.2
comp46834_c0_seq1	32.67	8.33	9.76	2.33	2.18855	up	0.0363693	NA	NA		CGGTACAAAGAAATCAAAAGTAAAAAGCTTGGAGCAACATTGATTAAATAATTAAACAGAAAAAAAGAAGAAGAAACATTATGCAGATTTTGAAAACCTAATTAATCTGAGCTCTAAAACATACTCATCCTCATCAAACTTGGTTTCCGAACTCGAAAACGTCTGGTGCCACCAATGTATCTCGATTTCACCTTCTTGTTGGCTTCTCCATCAACCACTTTCTTCATCATAGGATGTAGCTCGACTATTTCACCATTTATCAAATCAGTTATTGGTGGCAGTAGATAACGAGCATGCGAAGCTTCCACAAACAAGACGAGGGCAACAAAGAAGAAGAAGATCTTTCCGAATCTTATGGACATTGTTGGAGGCAAGGTTACTTAGGGCTCGTGTTTTGTT…	Brassica rapa subsp. pekinensis clone KBrB048L11, complete sequence 726 936 99% 0.0 100% AC189375.2
comp17908_c0_seq1	31	7.33	7.77	1.8	2.21059	up	0.0173497	NA	NA		GTAACAAATTGTTTAACACACATTAATATATGCCCATAATAGTTGTACATTGTAATCAAGAGATCTATCACTATCAATCTAGCTAGACTATAACTGATAAATTATTATTATTATACTGAAAGATAGATTCAGGTAATGCAGTCCAACGTGAATCTCATACGGCATGTAGAATCGTGGACTACATGGGTGGGTAAGTAGACATGTATGCTTCGAGAAGTCCATAATCTAATAAGAAAAAAGGCGGGAAAATGAGGCTTTCTGTTCGAACTCAACATATTGAGCAAAAAATAACCCCACTTAGACTACGAGACTAAGAAACTTTTTGTAAATTTAGGGCCCAAAATATTCGGCAAATTTAGGGCCCAAAATATTGAAGGCCTTAAGCTCATGTGCTTCTTT…	Brassica oleracea clone BOT01-16N14, complete sequence 338 469 74% 2e-90 86% AC240082.1
comp16515_c0_seq1	43.33	10.33	11.54	2.67	2.22467	up	0.00333536	NA	NA		CACAAAATGAGATAATAACAAAGCTCTGTAACTTGTTTTTCTTTTTCCTATGTATTTTTCGAAAGAAGGATACATAAACTGAAAATATATTATATCCACCAAAAGCTCTGGGGAGCCAACTTCTCCCATGCCCCATATCTCTAGAGACAATCTCCTAGATTTGTTACACATCTCAACTCAAATTAAAATAACAAAGTAAGCAAAGAAAAAAATCATCAAGATTTGGGTTATAAAGGAAGGAAAATAGGTTGAGAGGAATTGGAATCATGGAAAGGAAGAGATTGTAAAATAGGAAGTCAGATTCTTCCTGGAAAAGGCGCCTGAGAGAAGAGATGTTCCACAACTGCGGCGAGCACCACCGTGTATTCCTTCACCATTTCGGCCAGTGCCGTCACCAGC…	Brassica rapa uncharacterized LOC103840117 (LOC103840117), mRNA 219 219 63% 1e-54 75% XM_009116592.1
comp41390_c0_seq1	654.17	153.17	154.9	35.87	2.22809	up	1.92446e-08	NA	NA		CCAAAACACTTTCATTCACGACTTTTCTCTTTAAACATTTTCAAGAACAAGAAAATCTTAACACTATCGAGATATCATGGTAAGATCAGAATTAGGAAGAAGGAGATCTTTATCTGGAGCTGAGATGGCGCCGGCGGCCATGATTTATCGCCGGGGATGTTCAATGATTCCGACACTAGAGACCATTTTCGAAGAAAGGTCGGATGATTCAAAAGTCATCATGGGACAAGGACACCGTCTTTTACTTCTTGTTCCGGCGATTATATCGGCCGTCTCATGTGTTTTGTTGTTTAGACATGACCGTGTTGTTCGATTTTCTTGAACATGTTTACAAACATACATACATATAAGTTTTTCGATGTTTTGTTTGGAAAATGTATAAGCAGAAGAGTTAAATTC…	Brassica rapa uncharacterized LOC103856342 (LOC103856342), mRNA 825 825 92% 0.0 99% XM_009133453.1
comp63021_c0_seq39	33.29	7.56	2.84	0.68	2.23442	up	0.00722555	NA	NA		GGTACAGTTGGAGCAAGAAACGTAGCACAACCCTTTGTCTATCTTGATGCCGGTGATCATGCCGATACAGATAAAATAAATATCCTGAGCTCTTCTTCATTCTTGTCACCGAATTCATTGAGCTCAGCTATAGTCAGAGGCTCGACCTTGGCATAGCCCCTCAGCAGTGGAGCTGCTGATGCATGCCCAGTGTCGCTATAGAACAGCTTGTAAAAATATCGTTCCCCAACATTAGTCTCCTTGTTGAAATAGATGTGTGTCCATGATGTGGCATTGAGAAACAAACGACAATTTTTGGATGAATGCTGGTTGCAACAACCGCTCGTGGATCGCCACGTACGGCCTCAAGCTTGGTGTGAAACTTAATAGATTGTGAGTCGAATAAACTCAATGTCACGG…	Brassica rapa uncharacterized LOC103835032 (LOC103835032), transcript variant X4, ncRNA 269 269 19% 2e-70 81% XR_626610.1
comp40433_c0_seq1	77.94	16.33	11.88	2.5	2.36706	up	1.91919e-05	NA	NA		AATAAAAAGGCCCAAGTTCTGCCTAATCAGTAAAATAAATCGGATTTAATCGGTTAAAAATCGGTTATAAAACCGATTAATCGGGTTATTGGCTGATTAGTTGGTTAACCGATTAATTAAGCCGATTAGGTCTTAATCGCGGCGGTTGCATACCGTTGAGCGCCTAGCCGGGCGATTAATCGGCTAGGCGGCCGCGTTTTAGAACAGGTATATATGCATGTAAAAACAAAAATGCGGAGAACAATGAATATGAATTTGGATGTTAGGTTATAAGCAGACAAATAAATGGGCCTTCTCATTTGGCAATCGTGTCGCCGTACGTTCTCTTTAATATTGTACACACATGTGTGTGTTTTTGTGTGCTATTTGAGAACTGAGATACTCATTCATCGTCCAATG…	Arabidopsis thaliana chromosome 1 BAC F9L1 sequence, complete sequence 298 298 65% 1e-78 73% AC007591.2
comp44513_c0_seq2	26.33	5.17	6.83	1.55	2.38551	up	0.00954074	NA	NA		TTTTTTTTTAAAATTCAAAATCTCATTACAATGACGATAATGATCATGATCTCGCTGGTTTATTTAGACACAATCAAGTTAACAAGAACAACGATCAAAAGCATAATAATCACCACCACCATTTTTCACTTAGACATTTTGTTGTCAAAAGTGAAAAGAAAAACAAAAATTATTTGTTGGTGATGCCGAGAACTCCAGCCCACACTTGCGTCCTCACCTTTGCTCTCTGCGGCTGACTAGCAAACGAGCTACCGCTTCCACCGCTGCCGCCGCTATTACCACCACCGGCGTCTCCACCGACAGTTGTTATTGAAGATTGGCCGCTTGGATCACTCATGGTTTTGTTCTTGTTGTCTTCTTGAACTCTTTGGTGTTAAGAGTGCTCATACATAAAATGAG…	Brassica napus uncharacterized LOC106409034 (LOC106409034), mRNA 512 512 97% 3e-141 88% XM_013849721.1
comp15534_c0_seq1	74.78	14.44	20.1	4.01	2.44775	up	0.00683574	NA	NA		GTGAGTGAGAGATTATAAGCTTTGATTAGTGAGTGAAGAATTGTGTCGATCAAATCCGTGAGTATTTTGGTTGGGATAGATCGTAACATGCTTGCGAAATCATTACTGTAAACTTTAACTTTACCATGTACACATAAAACATGATTTTAAGAAGAAATTAGAAAATGTATCTCAGCTAAGCGATAGTCTTTAGCAAAACGTGAAACAATTATTTGGAATTATATATGATTAATAAACTTCTGAACAGTAGAGATTTTATTCGTGGTTCATATTCAAACGTTGCTATCTCTTGGACGGAGATCACTTATTAACACCCGGAGGTCTTGAAATCCTAGTCCTCCTACAGAGCCTGTTCATTATTCCTGTAACTTCACTTCTTCTAGGAGCAGCTCCACATGG…	Brassica rapa uncharacterized LOC103838154 (LOC103838154), ncRNA 623 623 78% 9e-177 99% XR_627067.1
comp49405_c0_seq5	76.49	14.06	13.34	2.48	2.5623	up	3.13094e-06	NA	NA		GAAGCATCAATTCTTACTTGTTGAGATTGAAACTCATAGAGAAAAGAAAAGAAACCGAATCACCCAAACCAAACAAACCATTCTAACCGATCTCGCAAGTCGCAAACCTAGTCAAAATCATAAGCTTTAAATGTAATATATTTTACACTTCGATTCAGCCACAACATAACAATACACTGCTTGATAAACACTACAATAATTGAATTCTTGAAGGGACAAAGAGAAAGAATCAACATTCGTCTACACATTGGTGCTTTCAGAATTGCCCAAATTCTTGAATTGTTCTTGTGGCCAGTGTAAGAACGTCAAGAAACGCAGAGAAGGATGCTCGAAGAAGCCTTGCCTCTATTGCCTCAAAGTGGCTGTAAAGTTATCCAATGAGCAAATATAAAAAAAAAA…	Brassica rapa subsp. pekinensis clone KBrB006G23, complete sequence 957 2409 100% 0.0 99% AC232446.1
comp49405_c0_seq3	86.84	15.66	16.64	2.99	2.58901	up	1.06878e-06	NA	NA		GAAGCATCAATTCTTACTTGTTGAGATTGAAACTCATAGAGAAAAGAAAAGAAACCGAATCACCCAAACCAAACAAACCATTCTAACCGATCTCGCAAGTCGCAAACCTAGTCAAAATCATAAGCTTTAAATGTAATATATTTTACACTTCGATTCAGCCACAACATAACAATACACTGCTTGATAAACACTACAATAATTGAATTCTTGAAGGGACAAAGAGAAAGAATCAACATTCGTCTACACATTGGTGCTTTCAGAATTGCCCAAATTCTTGAATTGTTCTTGTGGCCAGTGTAAGAACGTCAAGAAACGCAGAGAAGGATGCTCGAAGAAGCCTTGCCTCTATTGCCTCAAAGTGGACAGAAAGCTTGTTGTTTGATACGGACATGACTCTTC…	Brassica rapa subsp. pekinensis clone KBrB006G23, complete sequence 645 2173 100% 0.0 99% AC232446.1
comp49405_c0_seq1	78.51	13.6	12.97	2.31	2.60694	up	1.25402e-06	NA	NA		GAAGCATCAATTCTTACTTGTTGAGATTGAAACTCATAGAGAAAAGAAAAGAAACCGAATCACCCAAACCAAACAAACCATTCTAACCGATCTCGCAAGTCGCAAACCTAGTCAAAATCATAAGCTTTAAATGTAATATATTTTACACTTCGATTCAGCCACAACATAACAATACACTGCTTGATAAACACTACAATAATTGAATTCTTGAAGGGACAAAGAGAAAGAATCAACATTCGTCTACACATTGGTGCTTTCAGAATTGCCCAAATTCTTGAATTGTTCTTGTGGCCAGTGTAAGAACGTCAAGAAACGCAGAGAAGGATGCTCGAAGAAGCCTTGCCTCTATTGCCTCAAAGTGGCTGTAAAGTTATCCAATGAGCAAATATAAAAAAAAAA…	Brassica rapa subsp. pekinensis clone KBrB006G23, complete sequence 1067 2344 100% 0.0 95% AC232446.1
comp49405_c0_seq6	80.51	13.16	12.91	2.16	2.71377	up	3.79007e-07	NA	NA		GAAGCATCAATTCTTACTTGTTGAGATTGAAACTCATAGAGAAAAGAAAAGAAACCGAATCACCCAAACCAAACAAACCATTCTAACCGATCTCGCAAGTCGCAAACCTAGTCAAAATCATAAGCTTTAAATGTAATATATTTTACACTTCGATTCAGCCACAACATAACAATACACTGCTTGATAAACACTACAATAATTGAATTCTTGAAGGGACAAAGAGAAAGAATCAACATTCGTCTACACATTGGTGCTTTCAGAATTGCCCAAATTCTTGAATTGTTCTTGTGGCCAGTGTAAGAACGTCAAGAAACGCAGAGAAGGATGCTCGAAGAAGCCTTGCCTCTATTGCCTCAAAGTGGCTGTAAAGTTATCCAATGAGCAAATATAAAAAAAAAA…	Brassica rapa subsp. pekinensis clone KBrB006G23, complete sequence 1196 2585 100% 0.0 99% AC232446.1
comp50001_c0_seq3	138.83	23.03	27.52	4.23	2.78189	up	0.000756139	NA	NA		TTTAATTTACAGAATCGGCTCATCATATCAATGCCAATTCTGTAGAGTTTTTTTTTACCTATTTTTATAACAACATGGATTTTTTTGTTTACACTAAAATTTCCAAGCAGAAATTAGAGATCTATAAACAATAAGAAAAAGAAAAACTCTACAGAATTGGCATTGATATGATGAGCCGATTCTGTAAATTAAAATACATGCAATAATCTAAGATATCTATCATTACACAAATACGCATGTATCGATCTATCAATCTAGGGCGAGGCCAAATCGGATGAGGAGAGACGAGAGAGTTCGTTCACGAGGAAGAGGATGCGAGATTGGTAATCACGCGCCTGGTCGAGCGATTCGGCTTCGAGCTCGGCCAGCTGAGAGCAGAGACGCTCCTCAGCCTCTTCC…	Brassica rapa uncharacterized LOC103874333 (LOC103874333), mRNA 684 684 89% 0.0 89% XM_009152742.1
comp59098_c2_seq8	19.83	2.5	2.63	0.33	2.94421	up	0.00972777	NA	NA		CGATCTCTCAGTTCAAAGAGGAGATAAAGAGAAAATGACGGAATTTCAGAAACAAGAAAGAGGAGTGAAGAAGATGAAGATAGTCGCTAAGATTATAGCCTTGGCTTCCATTTTCTCTCTTGTTCTATCTTACTCTTCTTTAGTCTCCTCTCTTCAACAAAGTCTCCATTTGCTTTCCATGTATATCAGCCTTGTGGACAAGAAGTACATGTTCTTGTTATGCAATGGTATTGTAGGCTTTATCATGGGAAATTTCAAAACCCTTTTGCACGGCAGTACTGCCATGAACATCGTTGAAGAAACGGAAGAACTAAGGATCAACCACATGCGAAAATCAGAAATGAAGAGAGTAGTGGCGCTACTTGGAGAACAGCGTGTATCCAAAAAAAGAAGAGGGAG…	Brassica rapa uncharacterized LOC103860304 (LOC103860304), mRNA 1292 1292 98% 0.0 92% XM_009137890.1
comp1591_c0_seq1	19.17	2.44	6.14	0.77	2.99098	up	0.0115908	NA	NA		TGGGCCTAAAGGGGTTGTTGAGTCCGAAGGTGAAGCTGATAATTACCAGAAAGAAATGGAGAAGAAGAAGTTTGATAAAGAGGCTCAGAAACTGTGGTTGAGGATGAGGAATGAGGTTATGACTGAACTTCATGACAAAGGGTATGAGCTTGAGTAACGTACAAAAGACTTGTATACATTAGGCTGTGTCGGTTAGATTGAAGTTTCAAGTATTGGAACACGTGTTTCTACAGACATATCCTTTAGATTGTAATGGAAAGTACAAAACTCAATATGACTGATTTTTATTCTATGGTTGGTGCCATTGATGTTTGCTCTTGGGAAGTTGCTCTCGTGTTTTATTGTTGGCTGTCTTAAACCCTTTGGAATATTACTT	Brassica rapa uncharacterized LOC103851610 (LOC103851610), mRNA 558 558 82% 9e-157 99% XM_009128477.1
comp33737_c0_seq1	35.67	4.83	7.15	0.88	3.04036	up	0.0203048	NA	NA		TATCAAATTAACTAATATCCCGCCCGTAGGGCGGACCGACCCTAGTACATAATATTTATATACATAAACAAACTTTACGAAGAAAGTGAATCTCAAAACATAAACGGTGTCGGTGAGAATGTCGGAATTACTGGTTCAAAATCATTACTCCCCAAACCGTCACTGCTGAAACGAACATGACTACCACCGGATCGGTACGACGAGTCTCCGCCGCTGACTTCACTTTTCCGACGGACTTTCCTCTCTTCTTCCGATTTCTCAGTTATCGCCGGCTTGTGCTCGGAGATCACACTGAGGGACGGTCTCCACTCTTGTCCCGGTTGGCCCGCAACTCTGACGCGTTTCCGCCGCCTTCGCTGTTTCATTAGCGACTGCGTTTCGCCTGAAATGGAATCATCC…	Brassica rapa uncharacterized LOC103857035 (LOC103857035), mRNA 944 944 92% 0.0 98% XM_009134187.1
comp54188_c0_seq1	120.11	16.42	6.6	0.79	3.14484	up	0.00146835	NA	NA		ATATTTCTAGATAGACACGACATCCAATAACCTTTCATAAAAATATGGAAAGAAGTAGAGGCTCATCATTCAACCAACGTGAAGATGAGTTGTTATGTCGTGTCTATCTAGAAATATCCCAAGATCCTATTGGCAGCAATAACCAATCTCTAGGAAAATTATGGAAAAAAATAGAAAATAGTTACAATGAAAAAAAAAGATGAGTGTTGGGAAATTAGAAGCAGTAGATCTTTACAAGGTAGGATGACTACCATTCTTTATGATGTTCGAAATTTGAAGAGCTGCATTATCCAAGTATAGAATTTGCATCCAAGTGGGGCATCTGAATTTGACATTATGGAAAAAGCTAAAAAAAATTTGGTACAAGATCCAAAACTAAAAAAAGGTTTCAAGTTTGAT…	Brassica rapa uncharacterized LOC103872906 (LOC103872906), mRNA 1177 2343 70% 0.0 94% XM_009151344.1
comp109371_c0_seq1	88.5	11.17	39.29	4.51	3.2005	up	0.000481015	NA	NA		GTTCTTCCTTCTTCTTCAATCTTCTTACAATCTGTCACCAGCAAGATAAGCTCATCCCTGGGCTTATCACATACATTCACGAATTATCAAGGTTTTGTGTAGTCTGGTTAGCAACAAAGTCGTTGTAGTATAGTGGTAAGTATTCCCGCCTGTCACGCGGGTGACCCGGGTTCGATGCCCGGCAACGGCGACAATTTTTTATTCGTTCTCAAAGTTATTACTTATTGGGCTTGTTACCCAAAATAAATGACACTTTCACCTAACAATGTGGTGAAT	Brassica rapa subsp. pekinensis clone KBrB089B13, complete sequence 172 321 53% 1e-40 86% AC189509.2
comp60684_c1_seq3	22.83	2.17	10.37	0.92	3.48078	up	0.0030014	NA	NA		TAATAGTAAAAAAACAAGGTAAACCTTTCTTCTGGAGAAAGAATGTGAAAAGTTCTGGTGGCCACGCGCCGTATTTATCTGGGTTAGCAGCAGATTTAAATTCGGGTTTCTTAGAGATCCACAGAACGTCTTGTACCGCCCGAGCACAGACGTGTGGTTCGGTATTTAATAGTATGTTAGTATACATGTAGTAACTGAAATGTTATTGATTTTTATTTAGTTATAAAAGAGCTTGATACTTAAAATATCTGACTCTTTTTAGCCACC	Brassica rapa subsp. pekinensis clone KBrH111N19, complete sequence 122 122 53% 6e-26 80% AC241184.1
comp50529_c0_seq1	230	21.67	126.24	12.14	3.50596	up	9.48006e-09	NA	NA		TTTTTTTTTTTTTTAAAAATTTTTAAAGAGATATTTTAGAATACCTCATATGATGTAACGCTTGTTTGATGTTTCTTGTGTTGTTGTTGGTATCTCTCTCTCTATCTCTCTCTCTGCTGTGCCTTGCTCGAGCATCGAACAGCCATCGTGTTGCACTTTAAAGTGCCATCACAGACCGGGCGAGCTACATGGGCAAGGCACAGCAGAGAGAGAGAT	Brassica rapa subsp. pekinensis clone KBrB030F12, complete sequence 271 271 81% 2e-70 91% AC189303.2
comp32692_c1_seq4	20.08	2	2.53	0.22	3.61135	up	0.0144734	NA	NA		GAGGTTTTTAATGAGGAAGCTCTTCATGGTTCCAAGCTTAACTCAGGATCTCCTAGAGTTAAGCTTGAGGGGGAGTGTTGAACTGAAGAGAAGATAGAAGCTTGTGCAAAGATAGGGCAAGCTTCAGGAGATGTTCAGAAGAGTTCAACCAAGCTTCAGAAGTACCCTGAAGTGTATATCTTGTGAAGTTAAGTCCAAGAAGGGCTTAGACTGATCTGTAGAAGATATTAGAGGAGTTTGGGAGGAAATGGTCGATGGTGCAAAGTTAGGGTCGGCTGTACGGACGGCCGTACGGACTGTACGGACCGGTACGGATGAGATCGACCCGAAACATCTTTTCTCAACCATCTGAAGACATTTGGTGCTTGTGCAAAAATAGGGCACAAGGGTACGGTCTGA…	Brassica napus clone 126X-1 centromeric retrotransposon LTR-centromeric satellite repeat junction genomic sequence 1507 1507 92% 0.0 98% JN625041.1
comp24024_c0_seq2	15.51	1.4	2.67	0.25	3.66687	up	0.0072928	NA	NA		AGCAGCTTTAAGGAAGTTGTCGTACGGGGTTGAGGCTGGTAGTTTATATGCGTGTGGGCTATTTTGGAGTTCTGAGTAGCACTGTGTCTGAATAGTTCCCATCAGTGTTCTTGGAGATTTCATCCCCATTGGTGTTCTTGGAGATTTCATGTCAAAATCCTTCCACGGTAAAGGGACGTCATCCTCGGCGTGAAAATTGATCATAGGATGAAAAGTTGCGATCTTAATCTCTTCATCATGCTGTGGTGGAGAGCCGTTAACAGAACTTTCATGTTGTAGCTGAGAATTGAAAAGATTAGATATCTTCTGCTGTTTTCCCATTAACAAGTTCTCACAATGAAACGTCATTTCTTTGTATGAAGCATCGGCTACAGTATCGAAGGATATTAGATCCATCTG…	Brassica rapa uncharacterized LOC103865904 (LOC103865904), transcript variant X6, mRNA 607 677 89% 6e-172 84% XM_009143766.1
comp39289_c1_seq4	164.64	12.58	35.48	2.63	3.85125	up	6.88043e-14	NA	NA		GTTTGATATGAATGTGACTTTCTCCTGTTGCTCGGCTGGTTTAACGATGAGTATCTCAGCACCAAAGGAACAAGTGTCCTGCACAATGTACCCTTCGTTCGTGTTTTCGAATGTTGAAAGAGCAATCAACTGTCCGAATCCCCACTCTTTTTTCGCTGCGTCGAACCGCTTCACTAGTCCATCTGTAACAGCCAAGTACTTGTGTTGCTTTGGATTGTGAACAAAGAGTTTGAGATCAACGTTGACTTCCAAACCATAGGGAATAGTTTCAGTCTCTTCGATCCTCACGTATAGTGATATATAGCCAGCTCTACCGACGTGCAAAACTAGTCTCCATTTGTAACCAGCAGCTTCAAAAACAGAGGACTCGTAGGGTTCGCCTCTCCCCTTAATCACGGA…	Brassica rapa uncharacterized LOC103854708 (LOC103854708), mRNA 818 818 98% 0.0 93% XM_009131673.1
comp24317_c0_seq5	28.56	1.67	2.12	0.13	3.89026	up	8.651e-06	NA	NA		GAAGAATATAATGGGTCGTTTTTGATGTATTTCTTAAACGACGTCGTTTCCGACATTGGGGTTATTGATTCATTCATCATCCCTGACGTCATTTCTCTCTATTTGGCTTTGATTGCCGTCGAGGTTAGAGCAGGCGGAGACAACTCCGACCCGGCAATGCCTACTGTGATCAAGGCTGCTGTTTATTTGTCATGTGGTGCTGGAGTGTTTTATCTCTTAGGCCGTGAGATTAAGAGAAGAGCTAACTACTTGAGCAATATTCTCCGTGTGATAGAGTTGAAACGTTTAGGTGATTATCTTCAAGGAGACACTACAAATATCCTTGTTGTGGTATCCGGCAAAGTTGGTTCTGCAGAACCCTTGAACTGCAAGCAAGGTCTTCTGAGTGTCTTTGTAGAG…	Arabidopsis lyrata subsp. lyrata hypothetical protein, mRNA 443 886 77% 5e-122 76% XM_002890012.1
comp67497_c0_seq12	36.56	2.25	13.57	0.77	4.19784	up	2.37925e-07	NA	NA		GCTGTAATTACTTTCTATGGTTCCAAATCCAGAGATGAAACGCAATGTTCGGATCACACGAACGGCCATCTGATGATGTTCCAGTTATTGAAGGACTTCCAGCCAGCACCGACCCAGCGCCTGCACATCCTGATTCAGTCATAACCTCCACCGAGACTCCATTGATGATGAAAAGGTCCCCAGTTCAAATAAAGCTCGCAAAGAGTGATCACTCAACTATGGAGACTTGGAACTCGCAAAATACAATCGAGTTCCATTGTTTGTTACAAAGTTCTATGTTTTCCTTCAATAATGCTGTAATCCACATACTTTTACTTGGCACCAA	Brassica rapa uncharacterized LOC103861643 (LOC103861643), transcript variant X2, ncRNA 302 302 89% 1e-79 84% XR_631604.1
comp104483_c0_seq1	14.17	0.5	5.05	0.19	4.40591	up	0.00199744	NA	NA		TAAGATAAGCCATACAAATCTGAGAATATACACGTTCACATTTATTCAATAAATAAGCTATATTAGACGTTATCCAATGCCTTGTTTCTATTAACAATTTGGGTTCTCTGGATTACAGGGTTTGACGCAATTTGGATCATAATACGGGTCACAAGGCGGGTCCTGATAGTTCCTGTCGGCTCTATTTGTATCCATGTCACCTTGTTTCATGGCGCAATTTGGATTCTCTGGATTACAAGGTTTGTTGCAACTGGGATCATCCGAGTTACAAACCGGGTCGTGATAATTCCCGCCGCCTCTATTTGGAACCAATGTCCTACCCTTCACTAGATCTTGTC	Brassica rapa uncharacterized LOC103870821 (LOC103870821), mRNA 558 558 100% 9e-157 97% XM_009148990.1
comp41844_c0_seq1	14.08	0.83	3.12	0.19	4.56007	up	0.00262156	NA	NA		AAATAAACATAACATGGAGGGTCTAATTCCGTTTGTTTACCGAGCCGTCATGCAAATCCGTTATGGCCACGAGCGTTCTTCTTCTTATTACGTTCGTCTTCCGGGCGATTCAGGCCGGTTTGGGAGAACCGGTTTGGAAGTGTCTGGTCTCGGATTTTCCTCTAATATGGCGTCGTCGAAGACCACGAGCACGAACACCACGTTTGCTGTTTCCACTGGAGCCCAGTCACCAGTTCATCGTCAGGTTATGATGTGATGCACACGCATTCCAAGGGAACCTGAAGATGCTCGTGAGGGAAAGGGTTAGTTTGTGACGTTGTGATTAATGGTTCGGCTTAGTGTTTTGTATTTTTATGAATTTTATAGACTTGGACCGGTCGAATAAACCTGATGTAATAA…	Brassica rapa uncharacterized LOC103867165 (LOC103867165), mRNA 773 773 91% 0.0 92% XM_009145204.1
comp55178_c1_seq2	29.83	1.67	5.61	0.3	4.64251	up	4.87424e-07	NA	NA		ACAGTTTTTTTGAAATATACAATTTTGTGTCCAACACTTGTGTTCTTATAAGAAATTTAATTATTCGATAGCTACAATATACAAATATCATCACAAAATTAAAAGATATAAACTCATTTGTATTAAACAAATTTTTTTAAAAATTATTGATTTTCATTTTACATAAAATTCACCATCTACTTGAAATAAATAACAGGCGTGTTAGTTCTCGCATCCCACATACCACCTTCCTTCAAATACTCAAGATACCTAGAAAACTCAGGCTTCCTAGTTGTAGACTTCTTCTTCTTTCCATATAAAAAACTAAAGATCGGGTGGCTAAACTTGCTTGTTGGTTTGACTTTCTTGGATTTCTGACGAGGAAGCTCCTCAAGAATGGTCGGAACACCACCAGCACCA…	Brassica rapa subsp. pekinensis clone KBrB048F07, complete sequence 774 1373 96% 0.0 87% AC189373.2
comp33679_c0_seq2	41.33	1.67	6.17	0.26	4.71216	up	8.82088e-08	NA	NA		ATGGCGTATTCGTGAGTTTATATATAAAATCAAAAAATAATTTAAAATTGAGTTCATGTTTGACAAAATTCTATAAAAATACTCCAACTAAATTTTGTTAAGCTTTTTAATATCTACTTTTTTTTGCTACCCATTTTAATACCCTAACTGATTATTTTACCATTTTAATATAGAAAATCTAAAATTATACCCATTTTAATACCCAAACTTTGTTTATTTTAATCAAAAAGGTTAATAAGTTTCAAATGAAAATTTAGAAAATCTCTAAAATTCACAAAATAATGTTAAAAATTCAAGTTTTATTTGAAGTTATTGGAATGAAAATAAATAAATTATGGAGAAAATTTTAAATTTAAAAAAATTAATTTTGAAGGAAAATAAATAAATTTGTTTTTTATT…	Brassica napus clone JBnB015G17, complete sequence 257 257 49% 4e-66 76% AC236785.1
comp33679_c0_seq1	15.33	0.67	8.02	0.3	4.87746	up	0.00159782	NA	NA		ATGGCGTATTCGTGAGTTTATATATAAAATCAAAAAATAATTTAAAATTGAGTTCATGTTTGACAAAATTCTATAAAAATACTCCAACTAAATTTTGTTAAATTTTTTAAAATCTAAACTTTTTCGCTACTCAATTTAATAATCCCAACTAATTATTTTGTCCATTTTAATACATAAAATTTTAAAAATGTGCCAATTTTAATATCCAAACTTTGTTTATTTTAATCAA	Brassica napus clone JBnB015G17, complete sequence 167 167 70% 6e-39 83% AC236785.1
comp34817_c0_seq1	90.67	3	23.39	0.82	4.91975	up	0.00174274	NA	NA		ATTAGATAGCTTCTCATTATATAATATCATCCAAAATAAGAATAATAAGATAAAACCTATTACAAGGCATTTTTATTGGTTTACTTATACGTATCATCATAGCAGTTGATTAATTATAGAAGAAACAGTCGTTTCTATGGGAAGAAACATATTCCTTTGATCATCGTGTGAACAAGAGGCTGGTGGGGGAACACTATTGGCCAGCAATCTTCGGTTAAACCTTCCAGAACGTCACAGCAACCGTGCTTAAGGTGGCTAAAATCCCAACGTAATATGGCAGTTATGGCATCAGCGCATCCCTCCACATTTTGGATTCTCTTCACACATTCTGCAGGACTAATGAATAAACCTTTTCCTGCACTAAAAGGCGAAACACTTAGTATCACCAACAATATCAAT…	Camelina sativa uncharacterized LOC104773945 (LOC104773945), ncRNA 134 134 89% 1e-29 68% XR_765223.1
comp55178_c1_seq1	124.67	4.33	23.82	0.85	4.92327	up	4.26767e-05	NA	NA		GTGTCCAACACTTGTATTTTTATAAACAAATTAATGAATCGACATTGTAATATACAATAATACAAATATTTTTACAAAACTAAAGGACAAGAACTCTCATTTGAATTAAACAAAAAACTTGAAAAAGTTTTTCTTGATTTTTCATTTTCCATAAACTCATCATCTACTTGTAATAAATAATAGGCGCATTAGTTCTCGCATCCCACATACCACCTTCCTTCAAATACTCAAGATACCTAGAAAACTCAGGCTTCCTTGTCGTCGACGGCTTCTTCTTCTTGCCGTATAAGAAGCTAAAGATAGGGTGGCTAAATTTGCTTGGAGGTTTGACTTTCTTGGATTTCTGAGGAGGAAGCTCCTCTAGTATGGCTGGAACACCACCAGCACCAAGCTTGATAG…	Brassica rapa subsp. pekinensis clone KBrB048F07, complete sequence 1009 1580 99% 0.0 95% AC189373.2
comp8536_c0_seq1	12.67	0.33	3.53	0.12	5.13652	up	0.00278619	NA	NA		TCTTCCGATCTCGGCTCTCAAGCAAATGCTTGATGGGCTTGTATCCAGGCCCAGCCCTTTTTTTATCTCGTAGATCAAGTGATCTTAATAGGTGTGCGGGTTGTACTTGTGTTAGGCGAGTTTATTCTTCATCTTGATAACACCTGCTTTTGTAGAAGGTGCATGCTTCAGACTAAGTGCTGCAGGCACATACGACAGTCTCTTGATCTTATCCATCACAAAAAGTATGAATCCAAAATGTTTTAGAACCTCTGTCTCCTCACGGTTCTATTGCTTCATGCACCACCAATAGAGCCGATACTCTCTCATCCGTCTCCAGAGCCCCACTCATACTCTACATCTTGACCTGAAAGGAACTTTCAATCCAGTGTTTGGATCCGTAGTGACTGCCTTTACAAT…	Brassica rapa uncharacterized LOC103828493 (LOC103828493), transcript variant X2, ncRNA 664 664 88% 0.0 99% XR_625304.1
comp24478_c0_seq1	18.61	0.75	6.7	0.22	5.16727	up	0.000121348	NA	NA		ACTCCACATACATTTAGAAACATTATTAATATTTTAGTTAAACCATCAAACTAAATGGACTTCTAGACATCTAGAGTTTTTTTTTTTTAACGCTGAGTAATTATGCTATTACAACTATGAGAAATATTACAGACGATTTTACAGCCGACAATTCTACCTGCCGTATGAGGATTCACGCCTGACTGCATCATCTGAGCCGTCCTATGGGATCCACGCTTGACGGTACTCCTTGCCCCAAGCTGCAGATCTCTTGTAAGTTTTTTTCTCTCTTAATTTGCATAATTCCGCTTTCTCCGGGAATTGAAATTCAGACCTCTCATCCTCAAACATGAG	Brassica rapa subsp. pekinensis clone KBrF153M15, complete sequence 311 311 71% 2e-82 89% AC240938.1
comp44775_c0_seq1	13.42	0.5	3.36	0.15	5.22994	up	0.00149314	NA	NA		GGTTCCTTGAACGAAAAACACACACACAATGACACAAACCCCATGAGATTACCTTCGGGTTAAAAGCCCACGCTTAGAGAATTAATCTTCACATCCCAATTATTACATCAGGTTTATTCGACCGGTCCAAGTCTATAAAATTCATAAAAATACAAAACACTAAGCCGAACCATTAATCACAACGTCACAAACTAACCCTTTCCCTCACGAGCATCTTCAGGTTCCCTTGGAATGCGTGTGCATCACATCATAACCTGACGATGAACTGGTGACTGGGCTCCAGTGGAAACAGCAAACGTGGTGTTCGTGCTCATGGTCTTCGACGACGCCATATTAGAGGAAAATCCGAGACCAGACACTTCCAAACCGGTTCTCCCAAACCGGCCTGAATCGCCCGGA…	Brassica rapa uncharacterized LOC103867165 (LOC103867165), mRNA 773 773 99% 0.0 95% XM_009145204.1
comp38781_c0_seq1	129.07	2.33	11.76	0.21	5.88736	up	1.12626e-24	NA	NA		GAGCGAGGAGAGATTGAGAGAGAGCTAGGGAGGAGAGAAAAAGAGCAGAGTAAGGGGACACGTGTATCAAGGATCAGTCCTTCCAATCCTTCTTGAAGGATTGATCCGTCAATAGGTAAGCCAAAATATTATTATTATATTTCATTAATCTTAAGAATTGATGCTAAGGATTCATTATGGACCACCGTTGTGGATGGTCTTATTCTTCAGATATGAGAACTATACTAAGTTACTAACTCAAACTCAATTATCTTCACCACTACCAAAGAGCTTCATCTTAGACAATGGCGTCCTCAAATACCCTTCAACTTCAAACTTCTTTGGCGAAAGCTCTCTATACTTCGCAAACTGCTCCTTGGCTTCAGCATTCTTGTCAAGCAAACTATAAATCATACCTCG…	Brassica rapa uncharacterized LOC103869563 (LOC103869563), mRNA 1705 1705 85% 0.0 94% XM_009147644.1
comp74428_c0_seq1	42.33	0.67	23.58	0.44	5.91044	up	4.97583e-12	NA	NA		GTGACCAACATCGTCTCCGTTTAATGATCTATACTTCTTTTGTCATGGATCAAACTTTATGAATAAGACGTGTGTGATATAAGTTTGTAATAAGGTGAAGTTTGCCAATGCTTGTGATGTAATTTTCATTTCTGTTCATGGTGTGTTGTTTTCTACTTTGTTATCAATGAAATAAAACTCTCTTGGTTTTTAAGTTTTTATCAAAGATGTTGGAAA	Brassica rapa uncharacterized LOC103854708 (LOC103854708), mRNA 358 358 91% 2e-96 100% XM_009131673.1
comp76165_c0_seq1	17	0.33	1.84	0.03	6.06985	up	7.50517e-05	NA	NA		CTTATTAGGATCTGGGATCTGAGCTAAGATCTTACCAAAATTTCTTCTAAATCAAACTCATCAACGTTTGATCTAATTCTTCTTCTACTTCTAAATTCATCGTTCTAGATGTCTATTACTACTACTCCTACTTCCGCAACTACAGGCGTTCCTCCGGAGCTATCTCCTTATCACCTCCATCCATCCTATAACCCCGGGGTTCTTATCACATCTGTTCTTCTCACTCATGAAAATTACCAGGAGTGGTCGACAGAGCTTCGGAATTCTTTACAAGCTAAGCAGAAACTTGGCTTTATTGATGGAACAATATCAAAACCATCGGAGGATAGTCCTGATTTAGCACGGTGGCTGGCAGCAAATTCAATGATCGTCGGATGGATTCGTACGTCGATTGATTCA…	Brassica napus clone BAC CZ7N2, complete sequence 1600 1600 82% 0.0 98% KC206509.1
comp76119_c0_seq1	19.17	0	2.96	0	inf	up	3.13094e-06	NA	NA		TTTGACAGAGCAAAGGACGTTTAAGACACGACAAAACATGCAACAAAAAATGTGAGTCTGTGACGTACGTTAAGTCTCTCTTTTAAGACATCCTACAAAAGACTTCTTGTAATAATAAACAACAACATGAACACACAACGTGCTTACGTCCTGCACGCATTCTCTGTTCCTGAAACCCTACTTTTGCATTCCCTCCAGCAGAATCAGATGGTCTTTCAAATATAAGCTTAACCGAGTACACGAGCCATCATATAGTTTGTGATACATTCCAATGAGCAATGGGGACCATCGCTAGAAACGGTGTAATATATGGGGAACCTACAACGAGCGCCACAACTAGAGCACAATGGCCTAGAATTCGTATCGTTGAGAACCGCTTCTATCTTCACTCCATGTCCC…	Raphanus sativus uncharacterized LOC108851866 (LOC108851866), mRNA 492 492 60% 6e-135 86% XM_018625341.1				embryo development ending in seed dormancy
comp29127_c0_seq1	7.5	0	2.44	0	inf	up	0.0387427	NA	NA	K04498	GAGAAATAATGCGTGGGGGTGAAGTTTCAGGGTCTCGAACCAAGAGAGAGGCGCACAATGTACATCTAGTACTATGTTCTCACCATCCTCATATCTAAACCCACTTACATATCTACAACAAGCACAACAGTCATATAATTGATCGCTCTTCTCCTTACCGGGGTGAAGAGTAAGCATACGTGTGGAAAGCCCATGTCTTTTCCTGAGAGGAAGATTAGCACATCTTTGGTGAAGAAAGAAATCACTACATTCCATACATTTGTAATGCTTCTCAGAAGAAACTGTATGGGCGCAAGCTTCACAATGTTGTTGTATGCCTTCACCACCACCATCGATAAGATATAAGTTGTGTACTTGATGAAATAAATGATTT	Raphanus sativus uncharacterized LOC108851866 (LOC108851866), mRNA 558 558 67% 8e-155 83% XM_018625341.1				intracellular signal transduction Source: InterPro; response to chitin Source: TAIR
comp83745_c0_seq1	9.83	0	2.89	0	inf	up	0.0057891	NA	NA	K12881	TCTTGATGAAATCAAGATGTTAAGAAGCAGCAAAGACAGTGCAGTAGTACTCGGTGGTCTAAAACTTCCTAAACCATGAAGCTTGTCGATCAAGTGACCAGTGTCTGTCGATTTTCCAGAGTCGTCTTGGCATTGGAAGGTGTCTCACAGAAGGAGATGTGCATCTTCCTAGTCTTCTTTTCCTGCCTCCAACAATGGAAACAGTCCTCTCAATCCTTCCTTCAATCCATTTACATGGACTCGAGTTGCAACAGGAGCAACCTCAGTATTTCCATCCAGAATCTTTTGATCTATTAACCGTCCATGCATGATGCAACAGTACATTGTTGTGTCTCTTCATAGCTTGGAATTCATCAGTTCTTCTCATAAACACAACGTCCACCGAGTCTATTCAAGTTG…	Brassica napus uncharacterized LOC106376019 (LOC106376019), transcript variant X1, ncRNA 697 697 96% 0.0 99% XR_001275388.1				Export adapter involved in nuclear export of spliced and unspliced mRNA.THO complex is a nuclear complex that is required for transcription elongation through genes containing tandemly repeated DNA sequences.
comp29040_c0_seq1	16.44	0.17	5.01	0.04	inf	up	0.0212638	NA	NA		CTTAGTTAGGCTAATGACTACATAATCTACTACCTTTTCTTATGAAACATTCGAGAATAGTTAAAACAATACCAGATAGATTTTTTATAACATTATTTTTTGCGATCAAGGATTGTGGCACCGGCTTCATTGTTGACAATTCCTCATTGCACGTAACGATGTTTTCCAATGTACCTCCGACTTTAAAGTTTACGCTGTCGTAATTCTTGGCTGCCAAAGCTTTCAGAGCATGATCATCCGAAAAAAGAGAAAGGTCATACAACTCTTCGCATAGTTTGATTGTCTGCAAATCCGTCGTGTTGCCTTCATACAACTTTACTTCCTTCAATACATCCGAAACGTTTCGAGACGTATAATTGATCAAAAAGTTGGCGAGACCAGTAAAATCCAAC	Brassica napus uncharacterized LOC106398139 (LOC106398139), mRNA 684 684 97% 0.0 99% XM_013838734.1				Invertase (beta-D-fructofuranosidase; EC 3.2.1.26) catalyzes the conversion of sucrose into glucose and fructose
comp52757_c0_seq15	12.16	0	0.75	0	inf	up	0.000839599	NA	NA		CTGGGAGATCTGATTATGTTTTGAAGATAACTTCTCCATTTAAGAAAGTAATAACAGCTAGAATGTACAAATTATTAACTCCATTTTCAACAAGAAAAGTAAAAAGAAAACACCTAGCCATGGCGTGTACTAGGCTGGTTCTACTGATTCTGATCAAGTTTTTAATTATTGAGAGTGTTTCAGCTAGTTTTTGGCAGACATTTATTAGAGCAAACCCATTATTTGGGTCTTCTCAGCTCAAGCCCACATCTGAATCAAAGCCCACAAGTGAGCAGAAGCCCAAAACTGAAGAAACACTTCAACGGTCTTCTGCAACACAGCTGGAGAAAGCACATGAAGTGTACGGAAAGAAGAAGATGTCTACAGCTCAGCTGGTCCCGGTGCACAATCGATTCCAGC…	Brassica rapa subsp. pekinensis clone KBrB028K05, complete sequence 333 708 67% 7e-89 78% AC189299.2
comp74366_c0_seq1	19.67	0	2.12	0	inf	up	1.0164e-06	NA	NA		AATTCTTTGGCTGATGCGAGCCTTTTCATCTTCAACAACAAGGGAGTCCATCTCTATATGCTCGTCTACGTCGACGACATTATCCTTACTGGAAACAGTCAATCCCATCTCGATCACTTTATCACTGCCTTATCAACTCGTTTTTCTCTAAAAGACTTAGGCCGTCTTTCATTTTTCCTTGGTATTGAAGCTCATTATTCTGCTCAAGGTCTATTACTAACACAACATCGTTACATTGCAGATCTTTTACACCGCACAAAGATGATGGATTGCAATCCTGTGCCGACTCCCATGTGCACAAACAAACCTCTTACGCTTACCTCTGGTGTTCCATTGCAAGATCCGACGCAATACAGGGCCACGGTAGGCAGCCTGCAATACCTTTCACTTACTCGTCTG…	Brassica rapa subsp. pekinensis clone KBrB089H07, complete sequence 399 485 89% 6e-109 71% AC189511.1
comp76522_c0_seq1	14	0	1.6	0	inf	up	0.000130087	NA	NA		TTTTTTTTTTTCAAATCGAACTAATCCATAAATCAATCAGTTGTGTGAATTTGACTTTTAACTGGACGAAGTCAGATTAATTTTATGATTGGGTTATAGAGACATCGAGAGAGAAACACAGAGCTTTCGCCGGAGGTAACCGAAGGGATGTGAGAACGCGGAAGGAGACTGGTGAGAGACTCCTCAACAACAGGCAGCACCAATTGCAAACAAGAGCTTCACCTTCAAGCAGAGACACCTTTTGCAGGGTCGTCCGCAAAACCCTAATTATCAGCATCAACAAACGAGAAGAGGAAGCACAAGAGCTCACAGAAGGACGGCATGGCAGTTGACTCTCGAACTAAAAAACAGAGGTCCTCGATGGCGAGCCTACACACCACCTTTCACTCAGAAACTGAG…	Brassica rapa subsp. pekinensis clone KBrB057N22, complete sequence 269 422 28% 7e-70 86% AC232504.1
comp35337_c0_seq1	16.72	0.17	2.1	0.02	inf	up	9.63233e-06	NA	NA		TCGGCGTGTGTCGGAGCATGCGGTGGTTTTTCGTGAAGTGCTGATCCGGAGCGGTGTTGGAGACGTCGTCTATGGCGGATCCAAGGCAAAGTTGCGGTCTTCCTCTCAATTTTTTGTTCTCTTCCCGTCTGGTTTGTGTCGTCATTCAGCTGTGTGTCAACTTGCTTTCGATTGTTTCTCTCCTGGTTGAGATTTGTAAAGCTTGATCCTTACCACATGATTCAGCTTCAGGCGGATTTCTTTTATCTTTATCCGGTTCTAGAAGGGGAGGCCGACGAGGGCTTCGAGAGTCTTTGTTTGTCAGCGGGGCCTCCTCTTTCCTATGTGGTTCGGTCGGTGGTGGCAGCATATCCCAGCGTTGTGGGCATTGTTGTGTTCGTGGTGGTGTTGCTTCACTAA…	Brassica rapa subsp. pekinensis clone KBrB036M17, complete sequence 455 455 93% 8e-126 72% AC189325.2
comp38774_c0_seq1	20.22	0.17	2.37	0.02	inf	up	7.8568e-07	NA	NA		GAGAATTTTCGATCCACTTACGAGAGCAGATTGAACAAAAGCTCATAAGTTGTATTACAAAGCTATTTTAGTCCATCCACTAAACCCTACCGACATGTTTAGGTAACCCATTTTTAACTTTTTTGGAACCATTTGATGTTCTCTGCCGTAGACGGTGATCCTGAGACCATGAGGTTCTCCTCATTGCCTTGGATGTGGGGAACTCCCAAGTCGTCTTCGGAATAGCTAGCTTCCGGAGTGATCTCTTTGGAACTCATAACTTTCACCGACAATAAACACATATAGAATAAGGATTTAGAGGCCATACCCAGTGAAAATTGCTCCAAACCCACTGAACAAACTTCTATATTGCTGAACCAACTAATCGAGAAACCAATGAAAGCTTCTAGACCAAATTGA…	Brassica rapa subsp. pekinensis clone KBrB036M17, complete sequence 450 450 84% 4e-124 73% AC189325.2
comp52757_c0_seq31	9.3	0	0.53	0	inf	up	0.00954074	NA	NA		CTGGGAGATCTGATTATGTTTTGAAGATAACTTCTCCATTTAAGAAAGTAATAACAGCTAGAATGTACAAATTATTAACTCCATTTTCAACAAGAAAAGTAAAAAGAAAACACCTAGCCATGGCGTGTACTAGGCTGGTTCTACTGATTCTGATCAAGTTTTTAATTATTGAGAGTGTTTCAGCTAGTTTTTGGCAGACATTTATTAGAGCAAACCCATTATTTGGGTCTTCTCAGCTCAAGCCCACATCTGAATCAAAGCCCACAAGTGAGCAGAAGCCCAAAACTGAAGAAACACTTCAACGGTCTTCTGCAACACAGCTGGAGAAAGCACATGAAGTGTACGGAAAGAAGAAGATGTCTACAGCTCAGCTGGTCCCGGTGCACAATCGATTCCAGC…	Brassica rapa subsp. pekinensis clone KBrB028K05, complete sequence 524 941 76% 6e-147 70% AC189299.2
comp52757_c1_seq22	14.11	0	0.49	0	inf	up	0.0001377	NA	NA		CGAGTTTGTCAGCACCGAAGGTATCAACTCCTAGCTTGTCACGGAGAGAAGAGAATGCAGCCTGAGGAAGCGATTTGGTGAAGATGTCTGCGATCTGAAGATAATTCGGTATGTGCTTGACTTCAATTGCACCCAGAGCTACTCTCTCGCGAACGTAGTGGTAGTCCAGAGCAAAGTGCTTGGTTCTAGAGTGAAACGAAGGATTCGCAGAGAGAAGAACTGCTGAGAGATTATCACAGAGTAACAGAAGCGTGGTGAGAAGAGGAAGCCCCAATTCTCTGAAGATCGAACACAACCAGGTGATTGAAGTCGGAGACAGTTGGACTGTGCATTTTCTGACAGACGTAGTTGACGGCAAACTGGATATCTGGCCTCGTCAGTGTCAGTTGAAGAGGAAGC…	Brassica rapa subsp. pekinensis clone KBrB028K05, complete sequence 524 1451 66% 2e-146 70% AC189299.2
comp52757_c1_seq17	11.73	0	0.45	0	inf	up	0.00117241	NA	NA		CGAGTTTGTCAGCACCGAAGGTATCAACTCCTAGCTTGTCACGGAGAGAAGAGAATGCAGCCTGAGGAAGCGATTTGGTGAAGATGTCTGCGATCTGAAGATAATTCGGTATGTGCTTGACTTCAATTGCACCCAGAGCTACTCTCTCGCGAACGTAGTGGTAGTCCAGAGCAAAGTGCTTGGTTCTAGAGTGAAACGAAGGATTCGCAGAGAGAAGAACTGCTGAGAGATTATCACAGAGTAACAGAAGCGTGGTGAGAAGAGGAAGCCCCAATTCTCTGAAGATCGAACACAACCAGGTGATTGAAGTCGGAGACAGTTGGACTGTGCATTTTCTGACAGACGTAGTTGACGGCAAACTGGATATCTGGCCTCGTCAGTGTCAGTTGAAGAGGAAGC…	Brassica rapa subsp. pekinensis clone KBrB028K05, complete sequence 475 1370 69% 9e-132 70% AC189299.2
comp52757_c0_seq35	12.38	0	0.77	0	inf	up	0.000456915	NA	NA		CTGGGAGATCTGATTATGTTTTGAAGATAACTTCTCCATTTAAGAAAGTAATAACAGCTAGAATGTACAAATTATTAACTCCATTTTCAACAAGAAAAGTAAAAAGAAAACACCTAGCCATGGCGTGTACTAGGCTGGTTCTACTGATTCTGATCAAGTTTTTAATTATTGAGAGTGTTTCAGCTAGTTTTTGGCAGACATTTATTAGAGCAAACCCATTATTTGGGTCTTCTCAGCTCAAGCCCACATCTGAATCAAAGCCCACAAGTGAGCAGAAGCCCAAAACTGAAGAAACACTTCAACGGTCTTCTGCAACACAGCTGGAGAAAGCACATGAAGTGTACGGAAAGAAGAAGATGTCTACAGCTCAGCTGGTCCCGGTGCACAATCGATTCCAGC…	Brassica rapa subsp. pekinensis clone KBrB028K05, complete sequence 372 705 72% 8e-101 69% AC189299.2
comp52757_c0_seq26	12.6	0	0.75	0	inf	up	0.000456915	NA	NA		CTGGGAGATCTGATTATGTTTTGAAGATAACTTCTCCATTTAAGAAAGTAATAACAGCTAGAATGTACAAATTATTAACTCCATTTTCAACAAGAAAAGTAAAAAGAAAACACCTAGCCATGGCGTGTACTAGGCTGGTTCTACTGATTCTGATCAAGTTTTTAATTATTGAGAGTGTTTCAGCTAGTTTTTGGCAGACATTTATTAGAGCAAACCCATTATTTGGGTCTTCTCAGCTCAAGCCCACATCTGAATCAAAGCCCACAAGTGAGCAGAAGCCCAAAACTGAAGAAACACTTCAACGGTCTTCTGCAACACAGCTGGAGAAAGCACATGAAGTGTACGGAAAGAAGAAGATGTCTACAGCTCAGCTGGTCCCGGTGCACAATCGATTCCAGC…	Brassica rapa subsp. pekinensis clone KBrB028K05, complete sequence 372 705 68% 8e-101 69% AC189299.2
comp52757_c0_seq7	8.97	0	0.58	0	inf	up	0.0126627	NA	NA		CTGGGAGATCTGATTATGTTTTGAAGATAACTTCTCCATTTAAGAAAGTAATAACAGCTAGAATGTACAAATTATTAACTCCATTTTCAACAAGAAAAGTAAAAAGAAAACACCTAGCCATGGCGTGTACTAGGCTGGTTCTACTGATTCTGATCAAGTTTTTAATTATTGAGAGTGTTTCAGCTAGTTTTTGGCAGACATTTATTAGAGCAAACCCATTATTTGGGTCTTCTCAGCTCAAGCCCACATCTGAATCAAAGCCCACAAGTGAGCAGAAGCCCAAAACTGAAGAAACACTTCAACGGTCTTCTGCAACACAGCTGGAGAAAGCACATGAAGTGTACGGAAAGAAGAAGATGTCTACAGCTCAGCTGGTCCCGGTGCACAATCGATTCCAGC…	Brassica rapa subsp. pekinensis clone KBrB028K05, complete sequence 324 708 69% 1e-86 68% AC189299.2
comp52757_c0_seq30	8.85	0	0.52	0	inf	up	0.0128038	NA	NA		CTGGGAGATCTGATTATGTTTTGAAGATAACTTCTCCATTTAAGAAAGTAATAACAGCTAGAATGTACAAATTATTAACTCCATTTTCAACAAGAAAAGTAAAAAGAAAACACCTAGCCATGGCGTGTACTAGGCTGGTTCTACTGATTCTGATCAAGTTTTTAATTATTGAGAGTGTTTCAGCTAGTTTTTGGCAGACATTTATTAGAGCAAACCCATTATTTGGGTCTTCTCAGCTCAAGCCCACATCTGAATCAAAGCCCACAAGTGAGCAGAAGCCCAAAACTGAAGAAACACTTCAACGGTCTTCTGCAACACAGCTGGAGAAAGCACATGAAGTGTACGGAAAGAAGAAGATGTCTACAGCTCAGCTGGTCCCGGTGCACAATCGATTCCAGC…	Brassica rapa subsp. pekinensis clone KBrB028K05, complete sequence 309 944 75% 2e-82 76% AC189299.2
comp52757_c1_seq13	13.66	0	0.49	0	inf	up	0.000184172	NA	NA		CGAGTTTGTCAGCACCGAAGGTATCAACTCCTAGCTTGTCACGGAGAGAAGAGAATGCAGCCTGAGGAAGCGATTTGGTGAAGATGTCTGCGATCTGAAGATAATTCGGTATGTGCTTGACTTCAATTGCACCCAGAGCTACTCTCTCGCGAACGTAGTGGTAGTCCAGAGCAAAGTGCTTGGTTCTAGAGTGAAACGAAGGATTCGCAGAGAGAAGAACTGCTGAGAGATTATCACAGAGTAACAGAAGCGTGGTGAGAAGAGGAAGCCCCAATTCTCTGAAGATCGAACACAACCAGGTGATTGAAGTCGGAGACAGTTGGACTGTGCATTTTCTGACAGACGTAGTTGACGGCAAACTGGATATCTGGCCTCGTCAGTGTCAGTTGAAGAGGAAGC…	Brassica rapa subsp. pekinensis clone KBrB028K05, complete sequence 309 1454 65% 8e-82 76% AC189299.2
comp52757_c1_seq3	12.98	0	0.5	0	inf	up	0.000336382	NA	NA		CGAGTTTGTCAGCACCGAAGGTATCAACTCCTAGCTTGTCACGGAGAGAAGAGAATGCAGCCTGAGGAAGCGATTTGGTGAAGATGTCTGCGATCTGAAGATAATTCGGTATGTGCTTGACTTCAATTGCACCCAGAGCTACTCTCTCGCGAACGTAGTGGTAGTCCAGAGCAAAGTGCTTGGTTCTAGAGTGAAACGAAGGATTCGCAGAGAGAAGAACTGCTGAGAGATTATCACAGAGTAACAGAAGCGTGGTGAGAAGAGGAAGCCCCAATTCTCTGAAGATCGAACACAACCAGGTGATTGAAGTCGGAGACAGTTGGACTGTGCATTTTCTGACAGACGTAGTTGACGGCAAACTGGATATCTGGCCTCGTCAGTGTCAGTTGAAGAGGAAGC…	Brassica rapa subsp. pekinensis clone KBrB028K05, complete sequence 309 1373 66% 8e-82 76% AC189299.2
comp52757_c1_seq7	10.6	0	0.41	0	inf	up	0.00297628	NA	NA		CGAGTTTGTCAGCACCGAAGGTATCAACTCCTAGCTTGTCACGGAGAGAAGAGAATGCAGCCTGAGGAAGCGATTTGGTGAAGATGTCTGCGATCTGAAGATAATTCGGTATGTGCTTGACTTCAATTGCACCCAGAGCTACTCTCTCGCGAACGTAGTGGTAGTCCAGAGCAAAGTGCTTGGTTCTAGAGTGAAACGAAGGATTCGCAGAGAGAAGAACTGCTGAGAGATTATCACAGAGTAACAGAAGCGTGGTGAGAAGAGGAAGCCCCAATTCTCTGAAGATCGAACACAACCAGGTGATTGAAGTCGGAGACAGTTGGACTGTGCATTTTCTGACAGACGTAGTTGACGGCAAACTGGATATCTGGCCTCGTCAGTGTCAGTTGAAGAGGAAGC…	Brassica rapa subsp. pekinensis clone KBrB028K05, complete sequence 309 1368 67% 8e-82 76% AC189299.2
comp52757_c1_seq24	10.06	0	0.44	0	inf	up	0.00729225	NA	NA		CGAGTTTGTCAGCACCGAAGGTATCAACTCCTAGCTTGTCACGGAGAGAAGAGAATGCAGCCTGAGGAAGCGATTTGGTGAAGATGTCTGCGATCTGAAGATAATTCGGTATGTGCTTGACTTCAATTGCACCCAGAGCTACTCTCTCGCGAACGTAGTGGTAGTCCAGAGCAAAGTGCTTGGTTCTAGAGTGAAACGAAGGATTCGCAGAGAGAAGAACTGCTGAGAGATTATCACAGAGTAACAGAAGCGTGGTGAGAAGAGGAAGCCCCAATTCTCTGAAGATCGAACACAACCAGGTGATTGAAGTCGGAGACAGTTGGACTGTGCATTTTCTGACAGACGTAGTTGACGGCAAACTGGATATCTGGCCTCGTCAGTGTCAGTTGAAGAGGAAGC…	Brassica rapa subsp. pekinensis clone KBrB028K05, complete sequence 255 1135 63% 1e-65 80% AC189299.2
comp52757_c0_seq3	8.99	0	0.56	0	inf	up	0.0128038	NA	NA		CTGGGAGATCTGATTATGTTTTGAAGATAACTTCTCCATTTAAGAAAGTAATAACAGCTAGAATGTACAAATTATTAACTCCATTTTCAACAAGAAAAGTAAAAAGAAAACACCTAGCCATGGCGTGTACTAGGCTGGTTCTACTGATTCTGATCAAGTTTTTAATTATTGAGAGTGTTTCAGCTAGTTTTTGGCAGACATTTATTAGAGCAAACCCATTATTTGGGTCTTCTCAGCTCAAGCCCACATCTGAATCAAAGCCCACAAGTGAGCAGAAGCCCAAAACTGAAGAAACACTTCAACGGTCTTCTGCAACACAGCTGGAGAAAGCACATGAAGTGTACGGAAAGAAGAAGATGTCTACAGCTCAGCTGGTCCCGGTGCACAATCGATTCCAGC…	Brassica rapa subsp. pekinensis clone KBrB028K05, complete sequence 251 793 69% 5e-65 80% AC189299.2
comp52757_c0_seq24	8.53	0	0.57	0	inf	up	0.0169722	NA	NA		CTGGGAGATCTGATTATGTTTTGAAGATAACTTCTCCATTTAAGAAAGTAATAACAGCTAGAATGTACAAATTATTAACTCCATTTTCAACAAGAAAAGTAAAAAGAAAACACCTAGCCATGGCGTGTACTAGGCTGGTTCTACTGATTCTGATCAAGTTTTTAATTATTGAGAGTGTTTCAGCTAGTTTTTGGCAGACATTTATTAGAGCAAACCCATTATTTGGGTCTTCTCAGCTCAAGCCCACATCTGAATCAAAGCCCACAAGTGAGCAGAAGCCCAAAACTGAAGAAACACTTCAACGGTCTTCTGCAACACAGCTGGAGAAAGCACATGAAGTGTACGGAAAGAAGAAGATGTCTACAGCTCAGCTGGTCCCGGTGCACAATCGATTCCAGC…	Brassica rapa subsp. pekinensis clone KBrB028K05, complete sequence 251 712 67% 5e-65 80% AC189299.2
comp52757_c0_seq29	8.75	0	0.56	0	inf	up	0.0169722	NA	NA		CTGGGAGATCTGATTATGTTTTGAAGATAACTTCTCCATTTAAGAAAGTAATAACAGCTAGAATGTACAAATTATTAACTCCATTTTCAACAAGAAAAGTAAAAAGAAAACACCTAGCCATGGCGTGTACTAGGCTGGTTCTACTGATTCTGATCAAGTTTTTAATTATTGAGAGTGTTTCAGCTAGTTTTTGGCAGACATTTATTAGAGCAAACCCATTATTTGGGTCTTCTCAGCTCAAGCCCACATCTGAATCAAAGCCCACAAGTGAGCAGAAGCCCAAAACTGAAGAAACACTTCAACGGTCTTCTGCAACACAGCTGGAGAAAGCACATGAAGTGTACGGAAAGAAGAAGATGTCTACAGCTCAGCTGGTCCCGGTGCACAATCGATTCCAGC…	Brassica rapa subsp. pekinensis clone KBrB028K05, complete sequence 251 712 64% 5e-65 80% AC189299.2
comp30557_c0_seq1	14.67	0	0.85	0	inf	up	7.90511e-05	NA	NA		TTTTAGAAAAAAAAAAAAAAAACACCTACTTCTTCTAGTTCTAGTCTGCAAATATGTCTGTGGCTATGGATCGGGCCTTAATGGCTTTGTCCCTGGATGAAGAAGATGAGGAGCCTTTTACCATGCCAGATCGTCCGGGATTCACTTCCATAGAAGAAAATCGTCTCAGTATCATGGGGAGGTCTTTAAACCCGGAGTGCCAGCGTATGTCGGGGTTGATCATCACTATGCCTCGAAAATGGCAAAAAGAAGGAAAAGTTCGTGGTATCGCCTTATCTCGAGAGAGGTTTCAGTTTATCTTTAATTCTGAACATGATCTTCTTGATGTTCTGGAAAAAGGGGTTCAGACTTATAATGAATGGGCGATGGTGCTTGAGCGTTGGGTAGAATACCCTCCGG…	Brassica rapa uncharacterized LOC103873377 (LOC103873377), mRNA 1869 1869 50% 0.0 99% XM_009151788.1
comp16841_c0_seq1	14.33	0	7.42	0	inf	up	9.3221e-05	NA	NA		ACGTTTCTTGCTCCAACTGTACCAGGAAGCTTCAATGCACTGTCTCAGCCTTTACATGTGTTCACTGCAACAATACTAATGCTGTTGGTGTCCTTTGCTACGGTGTGGAAATGGTCATTGCTGATGATACTGCTGTAGAGTCTATTTGTGTGTTTTGACGGGGTAATGATGACGAAACTGCATAACATGAGAGTCTATGAAGATGATATGTCTGGTGCCAACTCAGTACCTGCTAA	Brassica rapa uncharacterized LOC103869272 (LOC103869272), transcript variant X4, ncRNA 183 341 99% 8e-44 89% XR_633171.1
comp56375_c0_seq12	12.33	0	3.73	0	inf	up	0.000633085	NA	NA		TTATGTTCGGCTTAGTGGACCCAAACCGAATAAAGAGCAACTCGATATTTAATGAAACACGACGTTTTTGATTTAGGGCTGAACCTGTTCATCATCTCCGCTGTACTAAAGCTAAACTCGATCTATGCTTTCGAAAGCGTTCTTTCATCGCCTTCCTAAAAATCCGAGAGGCAATAGTTACAGGTTCATCCTCTTAAATTCGTTGCTTAAATCCATCACTCACGATCTCTCTTCAATGCGATCTTTAATCCTGGGAGGCTGTGGAATTACAACTATAAAAAGACTGGTTGCTGCTCTTCCACCGTTCAAGTGCGGTTGCTCTGTTATTGGGAGGCTAGAAACGTCCAACGCGGTGAAGAACTCATGGGAGTCGATATGTTGTTGCTTGATTCC	Brassica rapa uncharacterized LOC103869059 (LOC103869059), ncRNA 140 220 52% 8e-31 90% XR_633108.1
comp43929_c0_seq1	11.67	0	2.32	0	inf	up	0.0449895	NA	NA		CACATCTACAAATCTTGACACACATCCAAGAAAGAAGAGAAACGTTTTTTTTTTAAGATCATCTCATCGAATATTCTATCTATTACAACATATGGAAGGAGGCTTGGGAACGATGTTTATGAAGGTGGTCTTGTTCGCTCTGGTACAGGGTTTGGTGTATCTCATCCTCACTAAGTCGTCGAGGGTTTTCTCCAAATCAAAACCCTTTAAGAGGGCTTACAGTTTTCGGCCGGCGAGGTCCGTCAGCATCCGCCGAATTCTGGCGGCGCTTCAGGATATGCCTGCCGGTGGCGAGATGTCTCCTTCCTCTAATGGCGCGTCTTCTTCTCTTGCCTCGCCTTCTTTACAAGATGATGTAGTACCAACAACTGCTGCATCATCATAATCACCATCTTAGAG…	Brassica rapa uncharacterized LOC103867678 (LOC103867678), mRNA 1036 1036 93% 0.0 99% XM_009145779.1
comp23740_c0_seq1	30.99	0.26	3	0.03	inf	up	1.53875e-10	NA	NA		CTTATCTCTTTTCAGGCGACTATAATGCAAGCCACCAGCAACGCTAACCGGCTTTCAACATTCCGTGAAAGGCTCTCCGCCGGAACCATGTATTCCATCTCCGGCTTTGTCGTGGCTCGATGTGCTCAGAACTTCGAGCTTACCGACTCTTCTTTGATGATTCGGTTCAACGATTCAACCGAATTTGACGTGCTAACCGATCCGGTATCTCCCTTACCTGAAGAAGGGTTTCGGTTCCGTAACCAGACCGAGCTGGTTGGATTGGCTAACACGAACAATCAGCTTCCAGATATCATAGGTGAGATCAGTGCGGTGAAGAGCACCGTGAGTGAACCTCCGGAGGATAAAAAATCGTGTCATGGTGACGGTCAAACTGGAAAATGATGTGTCTGTTACACT…	Brassica rapa uncharacterized LOC103861735 (LOC103861735), mRNA 960 960 96% 0.0 77% XM_009139448.1
comp73173_c0_seq1	12	0	1.93	0	inf	up	0.000659405	NA	NA		GCTTTTTTAAAATTGTTATTTATATGACACCCTAGAAACACAGAGGAAAAGTTCATACATTTGTTATATTCGCTCATAAGCACAAACTATTAAATACATTAGTGATTGTTTATACTTTAGAGTCTGGCTGATTTGATTGTTGGGCAAAAACCATGGTGTCTAGATGTTATCCTTCTTCACAATACCAGCCGGTTGAACATTCTTAAGATCACAAAAGATGATGATCTACAGTTACCTGAACAAGGAAGGTTCTTCCTCTGTTCACCTTGAATCTGAATAATCTGTCCTAGTTAGGGTCCTTGAAGTCCACGTAAATATAATCCATAACTCATGTTTATACCCTCCAAATAGCTCACACAAATACATTAACGACCACTGAGAATACCCTTTTACGTTCGA…	Brassica rapa uncharacterized LOC103857132 (LOC103857132), ncRNA 1265 1265 98% 0.0 99% XR_630960.1
comp4429_c0_seq1	14.67	0	4.2	0	inf	up	7.51129e-05	NA	NA		GAAAAAACTTACATCATCAAAGGATTTTTCATCTGATTACATAGTAACAGTTATAATTCTACAGACACATGAAATGGATATATAGTTTTGTTGGTAAGAAAGTGATCTCAGTTTCTCCAAATCTTGGCCGTAGGCACTGTGGCACAAACATAAGTATACTTCTTATTGGCTGCTTCTGCCCCTATCTTAGGTTCTTGTTCTGATACCTTTGCTATGGAGCACACAGCCGCAACTGCAGCAGTTAACACCAGATCCCTCCTCATCTCCATGCTCTGTTGAGGGATTATGTTCATATCCTTATCCAAAATATATATGAAAATAGAGCAATTGGGTGGTTGCGTGTGGTTGTGATATCGTTTGGCAGAGATAACCTTGTAAGGGTTCCTACCTATAAGGATA…	Brassica rapa uncharacterized LOC103857050 (LOC103857050), transcript variant X3, ncRNA 758 758 100% 0.0 100% XR_630950.1
comp20815_c0_seq1	8.67	0	1.67	0	inf	up	0.0173768	NA	NA		CGCTTCTGCATCAAAACTTTGACTGCTTATCCTCCGGCGGCTTCTGCCACCAACACGTTCCAAACGGTGAGTGCCGCCATCCACATTGCCGAGTCCTATGCCGAGAAGTGTAGAAAATTCACCGAAAAAACTGCAAAAGAGAATCCGAAAATGAAGGAGCAATTCATGGATTGTCAGGATGCCTACCATCGTATTGTAATGTCTCTCAGGAGTGCTGCCGGGGAGCTCAAAGTTTCGCCGGACACTTCAAACTATGATGTGATGGTTTGTACAGACCAAACTACGATGGTGAAGGATTTGGTCGGGAAAAATAGAGACGTGGCTTCAAATACTATCATGAAGATGACATTGATGATGAATAAGCTTATTGCTATTGCCGCAGCAGCCACCGATCTTCTT…	Brassica rapa uncharacterized LOC103857032 (LOC103857032), mRNA 1029 1029 94% 0.0 99% XM_009134184.1
comp15279_c0_seq1	22	0	13.04	0	inf	up	1.53107e-07	NA	NA		ATCTCTCTCTACGAACTTGGGGGAACTTACTGTTAGGGGTTGATTTACATCTTCCTCAAGGCCCATTAGACATTGAATTAGGCACATATTGCTAGGAAGCCTTGGGATTCATCTTTCAATTAATATGGAACTACCTCATTCTTAGAAAGAATTTTTTTCTCTTGATTTTACACTTAGAACACTTCTTACAAAGAGTTTATG	Brassica rapa uncharacterized LOC103854749 (LOC103854749), ncRNA 174 174 100% 4e-41 80% XR_630589.1
comp28414_c0_seq1	28.67	0	4.19	0	inf	up	3.69613e-09	NA	NA		CCCGATTCTAACATGGAGATTTTAAAATCCAAAGGGTATTTCAGACTAAGAGAGTGTTACGTCAGGATTACTCTTATCAAGTCTTTGCCAACCCAAAAACAGAGACAGAAACAAATTGCTTGGCCAAGGTTTATTTCCAAATGGTGTGTGATGAAAAGTCCGAAGTCTACAATGCTGAAAACGTGACGGTATTTTTACATCTTCTAAAGGTTATGGTTACTGAGAAAGTATTTTTCGATCTGAGGCTAACACAGGGGCTTGGTTATCGAGTAGGTTGTGATATATATAACCTAGGATTCTATATCTACGTTGTGTCTCCTGACCATAAGCCTAAAGATCTCCTGATAAAGCTATATGACTTTGTTGCAACCATTCCTGTCTATTTGGCTGGTGTTGATG…	Brassica rapa uncharacterized LOC103854596 (LOC103854596), mRNA 1460 1460 100% 0.0 100% XM_009131533.1
comp13808_c0_seq1	15.67	0	6.62	0	inf	up	3.07226e-05	NA	NA		TAATATTACATGATAGTAGTTTAACAGTAACATGAACAAACAGAACCACTAGGAACAGCTTGGCAGCCGCCGCCTTTGTTTTGGCTACAACCACGGATGCACAGCTTCTCACATCTATCATTAAGTTGTTTTGTATCACAAGCTCCTAATTGAGGCTGACTGATGCAACAAAATGAAGATAATTTAGAGCCAGACCACACAGTATCTCTTGTTTCAGCACCGGAAAGAAAAAGAGACAGAGCTATGAAAGCCAAAAGAACGAATTTTGAGTTGACCATGTTTTTT	Brassica rapa uncharacterized LOC103851042 (LOC103851042), ncRNA 455 455 100% 8e-126 95% XR_629733.1
comp53877_c1_seq10	8.11	0	1.96	0	inf	up	0.0295919	NA	NA		GGTTCCGACTATGTGCTTTCTCCTCTTAAGATATATTCTCATGTACAGGTCAGATATTGCTTTGGGTATGGTGACTCATGTTGTATCTCCCTAATGAAGTTTCCTTCTCGCTCTTTGTGTAAGTTATGCAGATGGGCCCTTCGTATATGCCGGGCTTGGTGGAAGAAAATAGTTTGGATACTCAGGTTGTACCAGTCCCTGGCTCTGAGTTAATCATGGCACCTTCTCAGTGGAGCAGTAAATATTGTTGGTAACTTGACAGACTTTTAAAAAATGTCGCTTTCTCTTCTGCCTGAGCATGATGACGGTATGTTGTATGGGGCCTTCATGTTATATGAGTTGAGAGAAACTCTTGATTTGTTTTTATTAATGTGGAGTGGACTCAAACTATTTACCCAT…	Brassica rapa uncharacterized LOC103839609 (LOC103839609), transcript variant X3, ncRNA 590 590 86% 5e-167 90% XR_627423.1
comp53877_c1_seq8	9.44	0	2.08	0	inf	up	0.00969076	NA	NA		AGAATTGATGCAAGTGATGCTGATAAGAAGATGGACATGTCAGTTCAACAGGGGTTCAAAGGTCCAGTGTCCCTGTTAAAATTTCTCCGACACTGTTCCATCTCTTCTTTCTTTCTACATCTCCATCGACGGTTCCGACTATGTGCTTTCTCCTCTTAAGATATATTCTCATGTACAGATGGGCCCTTCGTATATGCCGGGCTTGGTGGAAGAAAATAGTTTGGATACTCAGGTTGTACCAGTCCCTGGCTCTGAGTTAATCATGGCACCTTCTCAGTGGAGCAGTAAATATTGTTGGTAACTTGACAGACTTTTAAAAAATGTCGCTTTCTCTTCTGCCTGAGCATGATGACGGTATGTTGTATGGGGCCTTCATGTTATATGAGTTGAGAGAAACTC…	Brassica rapa uncharacterized LOC103839609 (LOC103839609), transcript variant X1, ncRNA 524 702 75% 2e-146 98% XR_627421.1
comp82956_c0_seq1	11	0	1.36	0	inf	up	0.00146835	NA	NA		CGACAACCTTGCCTACTTCAGACGCAAGTTTATACATAGTGTCAATTTTGAAGAAGATCGCCGGGATATGGCGTATGCGAATCCAGAGATCCATAGATTGGAGGAAATCTTCAGATAGGCTGTCATTCCAACGTTCGAGGACCATAGCCCAATGGTTGTACGACCAAGGTCGATCTTTAAGCACCATTTCAAGATCTTCCTCTCTCTGAAACACGAACTGGAATCGGTCCCTGGAAAGAGCAATCCCTCGAACCCTATCATAAACACGCCAGGCAGTCGGCATGTATTCAATCATCCTGGACGTAGATTGGCAGTCAGGATTGAGCAAGGGACCCAAGATACTCAGGGAGTTCTCATCATAAATTCCAAAACGGGGGTGTCAGGAAGAGTCAATGGTTC…	Brassica rapa uncharacterized LOC103836447 (LOC103836447), mRNA 764 764 59% 0.0 89% XM_009112707.1
comp10835_c0_seq2	20	0	6.88	0	inf	up	0.0236769	NA	NA		GGTCATTTGATCTTAAACCCAAAAAAAACATCTTCACAAAAGAAAAGAGATACAAAGAAAGCAATGTCAGCACAGAAGATTCAACTTGCTTCTTTGATCCTAGCTTTTGTTCTTCTATTTGCTCAATCAACTGCTAAATGTCACTATAGATTCCCACCCTCTGGCCCTTGTAAGAAAATGGACGACTGCAAGAACGCGTGCACAATGCGTGACGAAGATCCAACTTTTCTATTGTGCCTTGTGAATGCCCCAATGTTTGGCAGATGCTGTTGTTTAGTAAAACAAAAATAGTCTTGTTCTACATCGATATCTTTGTCATAAGATTTAAAATCAATAAAAAATAGTGTTTGCC	Brassica rapa uncharacterized LOC103830558 (LOC103830558), ncRNA 385 385 99% 3e-105 85% XR_625746.1
comp58869_c0_seq13	0	17.96	0	3.26	-inf	down	2.19011e-05	NA	NA		TCACAAACAGAAAGAAGGTCCTTGAGATGGTTCCAGTCTCGCAGAGTTTCTTCTGTGGCTTTTTCAACCAATGTCCCTTTCTGGTCCGAAGTTCCAGCTCTGCTGTTGACTTCTCAACGTCCAGTAGGAGAAGAAAAAAAAACAGCTCCGGTAACTCCAGAGTGAACAGTTAATCTCGCAAAAGATCTGGAGAAAAAAAAGGTGGAGTCGTATCAACACACACGCACTCCAGGTGGAGCAATTTGCCAAAGGAGAGTGGGTATATTATGGAAACAGTCGAAGAGCAAGCAAAGAAAAATGTGGAGCTCTGTTGACTTCAATCTGAGTTCAAACCGTCATGCTTAGAATCGCAGTGGAGGTTCAGATAGAGAAGTCTGAATCGTTGGAGTCACAAGTGAC…	Brassica napus uncharacterized LOC106374935 (LOC106374935), transcript variant X2, ncRNA 872 872 80% 0.0 95%
comp72270_c0_seq1	0	40.67	0	9.41	-inf	down	1.27979e-12	NA	NA		ATTGATGGAGATTGAATTAATAAGTGATGAAGTTCAGAGGTCGTAGCTGGACGGAGATGGTGTCGACGAATCTACGGTGAGGGATGGCGGTTCTCTCTCGTTTGTTTCTCTTCGGTCCAGCTTATTCCCCGCCGTCTTGGGAGTGCGTCTGCTTGTGATTCTCAGACCTAAGCGACGATTGGAGGCTTGAGCAGATCCGTGAAGCTAGGGTTTCGGAGTTGGTCTCTGTTTCAGAGCCACCGTTTAAGGCCGCGGGACAACTCCGTAGGCGCGGATCTGGCGGTAACAGGTGATGGATCCAACGCCGATCTTGGACACACCGGCATGGCGAAATCCCGACATCATACCTTTGAAATCGATAGCTGGACGGAGAAAGTGATAAAGATCCATTAGTGAGAT…	Brassica napus uncharacterized LOC106415833 (LOC106415833), transcript variant X1, ncRNA 990 990 100% 0.0 99% XR_001283050.1
comp32042_c0_seq2	0	8.5	0	1.29	-inf	down	0.0411563	NA	NA		TCTTGTTGTAATCACTGATTCTTGTGGATTCCGAGCATAGTCTCGGCCAGACGTAGCTGCCCTAGTTAACGGGAGTGAACTGGTTAAAGTTGTGTGTGTGCTCCTGTCTTTTCTTTACTACAATCGCTCAAACTTTCCCTTCTTCCTCTGTTCCGGTTCTGTTCTCTCAAACCTCAAACCATCAGTTTCTAGTCTTGTGTTTGTTGTGTCTTGCTCTACAAGGGAAGTCGACACTCTTATACTCAATGCCGATCCCAAGAAGAGACTCAAGCACATTGCCATGGCAGCAACGAGGGGAACAGAGGCTTGAGAGGGTGACTAAATATCTAAAAGTGGCAAGAGTGTGGATTGCATTTGTTGATGACTCAGGATGTACAGAAGTGATGGGTCCAGTTGCAC…	Brassica rapa uncharacterized LOC103857331 (LOC103857331), ncRNA 740 740 71% 0.0 86% XR_630990.1
comp78741_c0_seq1	0	17.67	0	7.53	-inf	down	0.0159045	NA	NA		GGTAGACCCTCGACGTATGCATCTGTATTTAAAGTTTTACAGGTATGTGCTTTGTGTTTTGATCAAAAAAAAAAACAGGTATGTGCTTTGTGTTAAGAAAGTGGTGTTTTTTTTTCTAATGCTTCTGTTTCTTGCTGGAGGTTAAGAGACTCTAAAGTCACCTGACATTAGCAGTACCTCTCCTTTCATGTGAGGTATAGACTAGTAGCATTTTGACATCTTTATGTTTTTCTTCACAGGACAGAAAGTACCTAAATATAAAGAGCCGAGTCCTGTATCCGGAATTCCGTGGGAGG	Brassica rapa subsp. pekinensis clone KBrH111N19, complete sequence 215 215 100% 4e-54 74% AC241184.1
comp60695_c0_seq9	0.17	9	0.07	3.87	-inf	down	0.0227334	NA	NA		AAAAAAAAAGAAACAAAATTTTGTGCGCTGCTGTCCCCGGTGGCTGGCTCCTTCGCTGGTGCCGGAGGCCTCGATCCTTCTTCCTTTCTCTTATCTTTCCTCTGCCCTCCTTCCCTCAGTGGTTCGATATGCTCGGCTTCTATATGGTGGTTGGCTTGCCCCGGATTATGACCTAGATCTCGGTGCCATAGGTCTGGATCCGGTGGCTCATGTTCTCTATTGGAGCGTCAGCGAGTCTCGTCAGTGGTCTGTGTGTGGTAGGGCCGGCTTTTAGGGATTACGGTGGTGGTGAATTTTCAGAT	Brassica rapa subsp. pekinensis clone KBrB092P05, complete sequence 143 143 88% 2e-32 73% AC189529.2
comp83580_c0_seq1	0.17	20.67	0.03	3.83	-inf	down	1.76665e-06	NA	NA		AACCCCCAAAAACAAAAAGCTTTACCTAATACCTTTAACCTAGCCGCCGCAACCTAAACTCAACCACTACGGTGGCCGGACGCCTCTGCTCCGGTCGCCACCCCACCAGTTCGTTCGTCATTCTCAGCCTTCTCCCTTAGTCTCTTCCTCCTACACTCCTCTTCTTTGTCCGGTGTTCTGGATTTTCGTCGATCTCGGTGAATCTAATCGGAGCCACTCGCGTGTGTAGTGTCTCTGGAGTGCCGACGAGGAGCGGTTTTGTCGGATAGCCTAAGGAGCCTCGATTGCAGCCTCTTTTTGTCAATCGGAGCAGATCTGGGTCCGATCTGACCTCGCCCCGCCGGAATGGATGGTCTAGCGTCGCTGCCTCGTCTTTCCCTTCTCGGTTGCTTGTACCCG…	Brassica rapa subsp. pekinensis clone KBrB091M07, complete sequence 450 450 90% 4e-124 79% AC189521.2
comp39473_c0_seq3	0.28	18.36	0.04	3	-inf	down	1.05839e-05	NA	NA		GTTGGGACACCAGGCTGTCTTCGCTTGGACTACAAACAGAGGTCCTCTGAGGCGGAGAGCCTTGACACCGCCATCTCTCCAAAACGGAGAGGAGAAGCTCTACAGAGACCTTCAAAAGCAAACCTCACGAAATCACACGGGTACAAGCAACCGAGAAGGGAAAGACGAGGCAGCGACGCTAGACCATCCATTCCGGCGGGGCGAGGTCAGATCGGACCCAGATCTGCTCCGATTGACAAAAAGAGGCTGCAATCGAGGCTCCTTAGGCTATCCGACAAAACCGCTCCTCGTCGGCACTCCAGAGACACTACACACGCGAGTGGCTCCGATTAGATTCACCGAGATCGACGAAAATCCAGAACACCGGACAAAGAAGAGGAGTGTAGGAGGAAGAGACTA…	Brassica rapa subsp. pekinensis clone KBrB091M07, complete sequence 412 412 67% 9e-113 80% AC189521.2
comp24487_c0_seq1	0	54.33	0	6.38	-inf	down	1.09142e-12	NA	NA		TTGTCAACATTTTCTTTCATTAGAGAGACCCAGAAGGGCAGAGTATATGAGAATTACAAACGACCCATTTATATATTACAACAGACACGAATAAAGTATAAGCCCAAATTATTAGGCCCATATTTAACCTAATAACTATGAGTCTTCTTCGATCTTGTTACTATTCCACGCAGCTTCCAAAGAGATAAGTCTAGACACGTGTCTTTTTTTTCTTTTGCATGAGACTTCAAGCGGTTGAAGCAGACACGCTCCCTAACGCGCCACCGCATGGAAAGAAAAGATCCAGGATGCAACTCCGCCGGCAAAAACACGATATGCTCAAGCTTCATTGCTGGGCACGCTTATGAATTCCCCCTGCCTTTACTCTTTTGCCTAAACCATCATCTTCAGGGAAACTTC…	Brassica rapa subsp. pekinensis clone KBrB091G04, complete sequence 1694 1694 92% 0.0 99% AC189519.2
comp25251_c0_seq1	0	50.33	0	3.53	-inf	down	4.1094e-15	NA	NA		AAGTGTTGCAGAAGAAAACATGAGTTTCTCTCTTGGGAATAACATCGAACACATGGTGGGCAAGAAATCTCAAGTGGCTGATCACGTATGGGAACCAGGTGGGCTTATTGCCAAGCCAACTTCATGGAACTGCTTAGACAAGTACCTACCCACACGAAACCTTCTTAGAAATGGTTTGGAGATGTTCATTCAATCGGCAGAAACTAAGTCGGTGAATGAGAGGAAGAGCTTCAAGGTACTTTCTGATCTTAGTCTTGAAACATGGATTAGGCTAGCAACCATGTTTGTAAGTATCAGAAACTGATGTCACTGCTTGTTAAAGAGTCAAGACGTGTATGGGAGCGTGGAGGATTAAAAGCTACGTTTGCTCTTGCGATCTTAACGCCTCCGTTTGATATT…	Brassica rapa subsp. pekinensis clone KBrB057N22, complete sequence 3225 3225 100% 0.0 99% AC232504.1
comp23643_c0_seq2	0	15.67	0	5.66	-inf	down	9.17457e-05	NA	NA		ATTATTATACCAAATTTTCTTTTTTTACAGAAATACGAAGAAGACTAGAAACGGAATTGCAGAAATTAAAACTAAACAAAGCATCTATAATGAAAATGCACTTTCTATTACAAAGAAGAATAGCCTAAGAGATGAACCGGAGGTAACGTAGAGACGATGACCCAAAGGAGAAGTGTGAGGGGACTAAGCTCTCAGTTGCCGCGAGCTCCCAGAGAGAAAGGCGGCTCAAACCTTGAAACAACGGGTAAAGACCTACAGCTTCCAAGAGACTCAATCATCAACACAACCACAAAGAAATACATCACGATGCTGCAAACCCATTCAACATCGCCCCACCGGCAGCACGAGGAGGAGTCC	Brassica rapa subsp. pekinensis clone KBrB048L11, complete sequence 639 639 100% 0.0 99% AC189375.2
comp18518_c0_seq1	0	15.17	0	2.31	-inf	down	0.000207949	NA	NA		GTATTTTCCTTCTAGGGTACCCTTCCAGAGAAAAGCGTTGCACATTTTGTCAATAGCTTGGATACATTCTTTAGCATTGGTTCGCAGTTCGACATCGAGAGTTTTCTGGAGTTAAGGGGGAGACCAAGATAGCGCACTAGAAGAGAGCCCACAGGGAAACCTGTTGCCGCGGTTATAGTGGTTGTTTCCTCTTCTGAAAGGCCGCTCGGGAAGACACTGGATTTATCAACGCTGATGGCGAGTCCCGAGAAAGCTTCAAAATTGTGGAGAACCTGGATGATTCCTTGAACTGAGCTTAGAGAGCCATCCATGAAGATGAGAAGATCATCTGCAAAACATAAATGGGTAAGTTTTGATTCCCGACAATGTGGATGATATCCAATGATTCCTGATTCTGCA…	Brassica rapa subsp. pekinensis clone KBrB045E05, complete sequence 116 116 54% 9e-24 66% AC241033.1
comp55678_c2_seq1	0.28	28.94	0.07	7.41	-inf	down	1.25735e-06	NA	NA		CTTGATTCTGGAATTGAGCTTGTAAGATGTATTGTATCATGTGAATGTGATGGATAGCTGATGGATCATTTCAGTGATCATCTTGAGTTTACTAAAATATAATTAGTTTGTTCAAATCGAAAAAGATTGTTACTGAATCTGTGACTTGTAGAACATAAGTATATAAAATGCAGTTTGACGTGAAGCTGTTAATTAACTTCCGTTTATGAACTATATTCAGTCCATGCTTAAATTGATTTTTGACATAGACATGTTCTTAAAAATACACTTCTGTTTTCTTGAATGTGTTTGTTTTTGGTTCATATTTGCTTTTGCATTTTGATGTTAACTGATGGACCTTTGTAGGGGTTATGGACTTGGAGGAAGATGAACTTATGGAGCTTAGAGTTATGAACTTAT…	Brassica rapa subsp. pekinensis clone KBrB042O03, complete sequence 841 841 100% 0.0 100% AC189348.2
comp42537_c0_seq3	0	8.42	0	1.37	-inf	down	0.0429811	NA	NA		TTCAGGAAGATAAAAAACCAGAAGCAGACACAACATCCTTAATTTAAAACAAAACCAACATTGATGCAAAAGCATTTTTTTGAGATAAAGTAACTCTGTTGCCAAATCATTAAGCGAGCTGCTTTGGCTGAAGGCTCCTGTGGTTCTTTACCATTTGGGACTGCTGTTGCATCCGGTGCTGCCTGCTGACTGCTACCCCCGGTTTTAACCTCAGCAGGAACCGTGTTGTCAACTGGTATGTCGTCCCCCTTTTTCACGTTGTCTCCCTGATCATGTCCAATAATCTTTATTAATTTATAGTACATGAAAGCGCCATGGCAAAACAATAGTAACACTCACATTATCAACGGATGCAGGGAAATTGATAAACTCTGTTAAGTATCCGTGTGAGGGTGAAAC…	Brassica rapa subsp. pekinensis clone KBrB018K09, complete sequence 1023 1329 98% 0.0 100% AC189247.2
comp70316_c0_seq1	0	9	0	4.18	-inf	down	0.0284219	NA	NA		CTCTTCGAGCTTCATCTCAAGCCTAGAAAATATTTTCTTAGTTTATAATTTATGTCCAATAATGGGCCAGTTAGTCAGTAATCGGGCCGCCTAATCGGCTTAATAGGCCGCCTAATTGGTTAATGGGCCGCCTAATCGATTTAATGGGCCGAGTAACTGGTCTCCGATTTTGTTGGCCGATTACATCAAAATCGCTTCGGCTTGGGTCCGGCTAGCGACTAGGCGGGCGCCTAGGCGGCTAGGCGCC	Brassica oleracea var. alboglabra clone 340 genomic sequence 279 279 96% 4e-73 85% KM027339.1
comp72387_c0_seq1	0	16.67	0	10.78	-inf	down	0.0128146	NA	NA		TTTAGCTTCAAATCTTGTACGAAACTTACACTACAAGTTATGCAATAAACAGTAAAAGCGCTAAAAAACAATAACAATGTCTTAAAATTCCACCAATTTGATTAAAGCATAGACAAAATATCCTCACAACCAACACCCATCAAAGTAACGTGGAAAAATCGACCCAGCGAAGAGTCTACAGGGCGTTTAAAGTTTGGTTGGTACGA	Brassica oleracea var. alboglabra clone 340 genomic sequence 279 279 96% 4e-73 85% KM027339.1
comp25398_c0_seq1	0	9.67	0	1.24	-inf	down	0.0227695	NA	NA		GCCTGGTACAACATGGTTTGGTTATGACAAGTCCAGCTTGACCCGTAAGATAACCAAGATTATGAAAAAGAAGTTTAATAAGCCTTTCTATAGTTGGACCTGTGTGCCTAGAGACAGACAAGAAGGATACTTCGTTGAATTTACGAAAAAACACACATGGAATCCCATGTTAACCGGTCTTGTTCAAGAACACTTTGAATCCATTTGTCAGCTTCGAATGAAAGGTATGGTCAGTGATGTAAGGACCTCTCGCGAGCAACCGAATTGGATAGGAGATACACTCTGGAAACAAATGACTGCTTATTGGGACACTGAGGCAGCAGTGGGAAAGAGCCGCAAGGCATCAGCAGCTCGTTTGTCTGAACGTAATGGTCTTGGTATTCACAAGCATAACTCAGG…	Brassica rapa uncharacterized LOC103855968 (LOC103855968), mRNA 1609 1609 100% 0.0 97% XM_009133023.1
comp39442_c0_seq1	0	83.33	0	6.81	-inf	down	2.69231e-22	NA	NA		TTTTTTTTTTTTTTTAACAAATTCGAATTTAATATATTATTACACGAGGGCTCTTTACCAAATCTCATTGTCTATATAACAACATTACCTCTCTCTCTCTCAAATTAATCTTAGCAAGAAAAAAGAAAAGGAATACTGGAATGAATCGTCAAGATTTCTCTCCCAGGCACTTTAACCAAGAGTAATCTTTATCCTCTAGTCTCTTTGGTGCTTACGAAGTTGACTTACCATATCGAACGATATTCCCTCCACCTTTCTCTACCTTTTTGAAAAAACTACCATTTACGGGAATTTCCATCGGTCCATAGCTAGACTCCAGCTCTTACACAACAGTCACTAACTTTCCGATTCACCGATATACGCCTTCTGCTCCAACCAAAATCTCCAGAGTCACCACCC…	Brassica rapa uncharacterized LOC103852450 (LOC103852450), mRNA 2722 2722 99% 0.0 100% XM_009129357.1
comp38422_c0_seq1	0.17	91.67	0.01	6.97	-inf	down	3.8556e-17	NA	NA		GCCGCATTGTTTTGTTATTTCACCATATGCACCATTAACCATCAATTTCATCAACCGAAGAAGACTGAACTAAACCGACAAATAAAAAAAAACACAAAGCGACTAACAGAATTCTCCAAAAGGTAGACAAGTCTTGAAAACCAAAAAAAAAACATCACAAAATGATGAGAGGTAGTAGTAGTAGCCATTCAACCAAGTAAAGACAAAGCCACAAAGTTGTTCTTATTTAAGTTACTCTCTCTCAGGCAGACATCTCAACATAAGCATTTATTAAATTTGCGTAGACTCTAGAGTAGCCATCAAAACCAAATTCAGTGCCACCGGACTCTCTTGGCATAGATAATACAAGTTCCCATTCTCATCATGAGAGGAACCTGCGGCGAGAATTACATGTCCACA…	Brassica rapa uncharacterized LOC103852415 (LOC103852415), transcript variant X1, mRNA 2535 2535 98% 0.0 97% XM_009129323.1
comp55557_c0_seq13	0.17	64.33	0.02	6.77	-inf	down	5.69804e-17	NA	NA		GCTTGCTTAACCAACCGTGTTCTCTTCTATAGATTCCATGGAGTTTACATGGTTAAAGGAAAAGCCTTATTTGCTTTGTGCTGTTATCAAACAAATAATGGCGATTTGCTGGGCAATAGCGTTTGTCAGACAGCTTGAATCGGTGTTGAAGAACAAATGGTTGATGCCTCTCACCGAACACCTTTCAATACAGGATTTCATCGACCGCATCCCTAAGCGACGGCTTCGCTCGGATGGAGCAGCCATAAGTTTACGAGAGGTTGGTTTTTACCTCCAAAAGTTTGGAGTTCTCCTTGAAAGTGAATGTCGTCTGGCCTCTCCTGAGCGTATTTTTGGTGTCATTAATCGACGGGATAAACGTTTAAGGCGGTGCCCTAAGACAGTAGAAGTTCACTCCCT…	Brassica rapa uncharacterized LOC103852415 (LOC103852415), transcript variant X1, mRNA 1568 1568 83% 0.0 97% XM_009129323.1
comp88678_c0_seq1	0	10.33	0	1.86	-inf	down	0.0118807	NA	NA		AATGAACCAGGATAGAGAGGCACCGTTGGATGGTAAGGATTCCAAGGAGAAACTTAACAAGAAGTTCAAGCCCACGCGAGGAGGGACTATCATAGGTCAGATGTTAAGGTTGAGGCACACTGGAACAATCTCAGAGTACCGTGAGCGTTTTGAAGAGCTGTCAGCGGAGGTACCACACATTCCTAATGATGTACTTGAAGAGATGTTTTTACATGGGATGAGGAGATCCATGAGAGAACGAGTGGTGCGATACAGACCAGTCGGGATGGATGAGATTGTGTACCTTGCTAAGATGATTGAAGAGCAAGAGAATGAACGAAATGGGTTCCAGTCACGATCATTTCAGAGAACACCATCTCTGAGTTCAGACACCAAAATTCAACCGCTCAGTCAGGTCAA…	Brassica rapa uncharacterized LOC103849311 (LOC103849311), mRNA 190 190 50% 5e-46 72% XM_009126099.1
comp75417_c0_seq1	0	38.5	0	2.86	-inf	down	7.4702e-05	NA	NA		ATTAGATTAAAAGATGGTTACAAGCAAAAAGCTATGAACTTAATCATACAATCTCAGCAACTGATTATAAAAGAGAAGGGAACACTAATGAACCAGAAACAATTAGATCATTCACTTTGAGTTTAGAGATAGAGAAATAGCACTTCTATCCACTTGCCCCTCTATTTCCACGGCCTCGGTTTCCACGGCCTCGGTTTCCTCGTCCGCCGCGAGTCGTGAATTGCAAGTGCATCTCCCTAGCTTTTGTTGACGGTTTAACCGGTCTTTCTCGAAAAATTCTTTTTCCAGAAAGTGTCATAAGATCCATGGAATATGTCTCTTCGTCCGAATCTATTGGATCTTCGTCTCCTCCTTCCAAGGAGATCAAAGAGGCAAACTTATTAGAACATAAACCATGCT…	Eutrema salsugineum hypothetical protein (EUTSA_v10029505mg) mRNA, complete cds 645 837 58% 0.0 80% XM_006396763.1
comp78864_c0_seq1	0	9.83	0	2.7	-inf	down	0.0136535	NA	NA		CTACTACATAATGGATATGATATCGGCGATGACTTTGGCGAAAGCGATTTTTAGGGTTCCAAGATGATTTTTTCACGGTGGCGAGTTATGGATCGGCGACGGATCCGAGAGGGTGGAGAGAGGGCTTTATGCTATAGGGAAGCTGAGGAGGAGTCTCGGGTTAGTGAGGGATTTTGTGGGTTTAATCGATCTCGGGAGATCTGGTTAGGTGATTTGAGGGGTTGCGATAATCTCTTACAAGGATTGGACTTGGTAATCTTCATTTTACGAGGAGGAGAGGCTACAAGGGATGAGGAGGACAGGGAAACTTTTGGTACTAGATCGGGATTTGGATTGATGGTCATTTTCCGGAGTGGTTTGCGGTTCCTAGGTTGGAAGAGAGGAGATAGGGGTGGATCG…	Brassica oleracea Contig C, complete sequence 654 654 93% 0.0 97% AC183494.1
comp15133_c0_seq1	0.17	23.67	0.05	6.16	-inf	down	2.47689e-07	NA	NA		TTTTAAGAATTGGAGATTTGACATTCCTTCAAAGGCTTTCTCAGTTATATCTATTTCTTTACCCTCTCTGCTGTAGTCTAAATCTATGCCTATGACACTTTTACTACCCTGAAATAAATGACCAAACAAGAAACTAGAGTTGTTAGTTATCAAATAAACAAAAAATTGCAGGGAATAATGCAATGAAAGACTCTTACTGTTGCAGCACCAGTTAGTACTTCATAAATCTCTCTTTCGTCATACATAAACTGGCGCTGTCCAGGCTCATAAATAGATTGTTTACAAACAATTTCTCTACCTAGTTTTTCTAGCAAACCATGCATCTCTATATATCCCCATTCGTCGATCCATATGAGAGATTTCTCAGCCAAGACGTTAAGTCTTTGCCTCACTTCCAAG…	Brassica rapa subsp. pekinensis clone KBrB035A14, complete sequence 603 603 100% 3e-170 89% AC189315.2
comp49047_c0_seq5	6.23	30.6	0.45	2.26	-2.20357	down	0.0261617	NA	NA	K00326	AAAAATAAATATATGGCTCTTGCTTAATGAATTTACAACATCGCCGCCGCTACCAACACCATTTGCTACGTCTCAGTTTCTGGTTTTGTTCAGGATGATTTGGTGCGAAAGCGTCCCTCCTCACAATAAGGCTTTTCATCTAAGCGTGACTGCTTGAGCAACTTGATCATCGTGTTATAGAACTCTAATCTCTTTCTTGACCAGCCTCAAGATTTACTCATTGTTGTGGAACATAGACATATTTTACTTACATAAGCAGAAGCCAAAACACCCAATGCATCGCAAGTTTGCAAAGATCATCTTCCTCTTCAGGAACTCTATATCTGGTTTCTGGCCGTTGGTCTGGTCACCGCGTAGAACCATATCCTCTTCACCACCTCCAAAAATCCTTAATCCTTG…		Brassica napus uncharacterized LOC106358315 (LOC106358315), transcript variant X3, misc_RNA 794 1131 38% 0.0 100% XR_001272444.1
comp52222_c0_seq6	6.23	30.53	0.42	2.15	-2.19831	down	0.0294574	NA	NA	K00326	CTTCATTGAACCACTCAAAATGAGAATCTCTTAACAAAAGTTCTTAGGTTACAATTATTACTAAAAAAATCATTAAGAACCCCATTAGGGGTTTTAGGGATAATGATGCTCTAAGAATCTAATGCTAAAAAGAAAATTAGCGAAGACTTACAATCTAACAATACTAAAAGGGGAATATGAAGCCCTCTTAGCATGTCCATGTCAGATGAAAAAATCAACCACTGATATTGCAGCAATCATCCATGTCATCTTTGATTAATCAGCCTATAATTATTCACTAAACTTCCACGTCGGCTAATATTTCAACAAACAAATGACAATCTGACGAGGCCCATCTCAGCCCATCACCTTCAAATGAAATTAATCTACTTTACGTCATTCTCAGCTTCATTTTCATCA…		Brassica napus uncharacterized LOC106383094 (LOC106383094), transcript variant X3, misc_RNA 861 1380 44% 0.0 99% XR_001276986.1
comp49047_c0_seq1	6.57	31.93	0.45	2.25	-2.1724	down	0.0255479	NA	NA	K00326	AAAAATAAATATATGGCTCTTGCTTAATGAATTTACAACATCGCCGCCGCTACCAACACCATTTGCTACGTCTCAGTTTCTGGTTTTGTTCAGGATGATTTGGTGCGAAAGCGTCCCTCCTCACAATAAGGCTTTTCATCTAAGCGTGACTGCTTGAGCAACTTGATCATCGTGTTATAGAACTCTAATCTCTTTCTTGACCAGCCTCAAGATTTACTCATTGTTGTGGAACATAGACATATTTTACTTACATAAGCAGAAGCCAAAACACCCAATGCATCGCAAGTTTGCAAAGATCATCTTCCTCTTCAGGAACTCTATATCTGGTTTCTGGCCGTTGGTCTGGTCACCGCGTAGAACCATATCCTCTTCACCACCTCCAAAAATCCTTAATCCTTG…		Brassica napus uncharacterized LOC106383094 (LOC106383094), transcript variant X3, misc_RNA 565 1134 36% 1e-156 100% XR_001276986.1
comp26524_c1_seq3	9.72	0.17	2.75	0.06	inf	up	0.0070762	NA	NA		TAAAATGTTTATCATTTATTTGTGTTTCAGGTGTGGAGATACCAATGGAGAAATTAGGTCAACTGATTGGGACAATACGGCTGAGCCGTGTGAAACATCTGGCGAGGACACTAAACAAGTCCACTACTATGAGTGTAGAGGCAAGTAACAATGAAACAACAGAAGAAAAAAGCATACGTGATTAAGCTAACTAGCTCATATTGTATATTGATATAAATGGAAGAGATCTATTATAATCCCTGTTCGAAAACGCGGCCGGCCGCAGCTCGGCGTCGAAGGCACGCTTCGATTTTAGCCAAATCGTTGTAACTAATCGGAAACACAATTAATCGCTTAAAAAAACGATTAATCGCCGATTAATCGGACACAAACCGATTTATTCAACTAAATTTTGGACTT…		Brassica oleracea var. oleracea zinc finger CCCH domain-containing protein 18-like (LOC106332971), mRNA 230 230 33% 2e-56 95%
comp22872_c0_seq2	18.83	0.33	2.63	0.05	inf	up	0.0171862	NA	NA		CTCCTCTACTCTACCATAATTTTTTTCGAAGCTGAAAAAATGTTACATAGTTTCATTAGTAAACAATTAATGCATTTCTTCAGGTTTGTGTGGTAAGGTCTCTTACTGTATAGACAACTTTTTCTTTATGTCGTCGACACAATTCTCCCCAAAATAACTCAAGACACCATGCATGAAGTCAATGGGAAAATAATTAGTAACTAAAAAGGAACAAAAATGTATTTAGTATCCACTTCTCGATGCAACTTAGTCTGAGGTCTCTCTTGGACTCGGCTTTCACAAAATATCATCGTCAATTACAATCTAATCCAACATAGGCAAGCATAAGAATCTTTCTAACAATTTATTATCAGTAGAGATATATTGATCAGATCTAACCAATATGATGTTCTTACAGTT…		Brassica rapa uncharacterized LOC103832589 (LOC103832589), transcript variant X3, ncRNA 188 328 46% 5e-46 72% XR_625997.1
comp46221_c0_seq2	1	35.33	0.14	5.32	-5.13922	down	8.2373e-08	NA	NA		GATCGTGTATAAATATGCTCCACTGCGAATCGTGATATCTGCATCTCTCTTCTATACATCTCACTCATATTCATATCTTTGCGCTCATCTCTCTTAATGGCTAACTCAAAGGTCTTTTTTCCAATCTGAAGTCCGGGCGGTGCTCATCCTTTGTCGAGCTTCGATTCTGGGAGGCTAAGAATGTTAAGTGTGGTGGGGAGCTTATGTGGATGGATCTGCTCATGGTGGATGTTAACATTGGTTTTCTAACTGGTGCTTCAAGCCTTAAAGATATACCTCTGGTATATTGACTTCTCTTTATCCAAATTTTACTCTTCTAAAAGGATGAGAGCAGACAATGACCATACCATTGGAAGCTCGATAGAGAGCTGGAAGATGAAGAGCAAAAGGTCCCGGAAA…		Brassica rapa uncharacterized LOC103842984 (LOC103842984), ncRNA 367 367 42% 3e-99 84% XR_628052.1
comp59432_c0_seq1	0.96	15.05	0.14	2.17	-3.81888	down	0.0143002	NA	NA		CTCAATAAACCTAATCTGATACGGCTGAAGCAAGTGTATTCTTTTCTCTCTACTGCGTGAGACGGCTGGCGCTCGAGTTTCTTCACCGTTACTGAATCAGATTTCGTTATGATTTCTTGGTGCTTACTCCCATTAATTATGACGCCCACTACGAGTTCTTCAAAGCGTGGTTTACGTCAGAGAAGCTCTGCCAATTCGGGCCGGGAAGTGTTCATCTAGGCTGCTGCGTTTCTGGTAGGCAAGGAATGTGAAGTGCGGTGATAAGCTCATGTGGTCATGATGGATGTGCATGTCACCATTGGTGATAATCGTCTTCCAAAATTCCGAGAAAGGGTGGCCTGTTTCTCCATTGCCTGATGATGAATTACCACTCGCCCCTCCAGATTCAGACTTGGTGAC…		Brassica rapa uncharacterized LOC103844868 (LOC103844868), transcript variant X2, ncRNA 282 282 26% 1e-73 91% XR_628386.1
comp15627_c0_seq1	0.33	236.33	0.03	22.67	-9.45081	down	6.8304e-14	NA	NA		GTGTACGCCAAGGAATTTACTCTGCAAGACAAGTGCAGGCTATCTCAAAACCTGCTCGTAGATTCTTTGTACACCAAATAACAATCACACGAGGCTTTTTCCCGGGCAAGGGATTTGGAAACACCTTTAAGGGTTTAAGAGAATGCGCAGATCTGACGGTTGAGAGTATGCCAACACGCTTACTTGAGATCCAAGGGTTAAAAAACATGCGAGGCAGCGCTTTACAGATATATCTTTCAGCGTCGGGACGCCGCATTAACAAGAAGAAGAAAGAAAACCCCTCTCTCACTCAAACGATCTTAGCGAGTGAAAGTTTCCGATCCGATCCTCATCGTGGAACCATGGACGAGCCATACTCCCGATACGACTTGTCAGACCCCTTCTCAGATCCAGACTTCA…		Brassica rapa uncharacterized LOC103850531 (LOC103850531), mRNA 289 289 43% 7e-76 72% XM_009127289.1
comp30341_c0_seq5	11.67	0.51	2.11	0.09	4.25316	up	0.0191968	NA	NA		TCGATCTGGCGTTCTGTCTTCTATTCAAATAAAGGGTAACGTTTCTCCTAATTGATTTATCCTCTTTATCATGCTCCTTAAATCCATCACCCTTCTTCGAGCACGATCTGTTATTGAAGCCACATTATTCATCCAAGGCGGTGTCTCCACTCCTATAAAAGTCCGGTCAATGCTCCTCCACCTTTCAAGTGCGGTTGCTAGGTTCTGGGAGGCCAAGAACAACAAGCTTGGGCTGATGGGCGTGGATATGCTCTTTTTGGATTTAAAGGATTTCTTTAAAAACCCATGTTCACAGTTCTTGAATTCATGTTCGTAGTTAAGTTAAACTATTCTGGCCTTGAAAGACAGCCAAGAAGATTTCAAGAAAATCATCAGAGCGATCAGTGTTTGAAGCAAAAT…		Brassica rapa uncharacterized LOC103853625 (LOC103853625), ncRNA 286 379 49% 9e-75 87% XR_630292.1
comp34942_c0_seq3	77.56	0.17	13.96	0.02	inf	up	3.3376e-17	NA	NA		GTGTAGAGGCATAGATCTCAACAGCAGGTATCTACAACTATCACAGATCCAGCGCAATATCATGATTCCAGATAAATTGCAGAAACGAACAATCTTAGGGGTTCAAAAGTTCACCTCCAGTAACGGAGGATCATCACGGCCAAGGATAAACTTCAGCTCGTCTCCGCGGCATGAGTAATCCATTCCGAAAGCTCCATAGTCGTAGATGAACTTCATTCAACAACGCAGCTTCGATACTCAGATTCTCAATCGGGAGTGAGAAACCTTCGACAGGTTTAAATCGAAGAAGCTCGTCGCGGAAGGGAGAAGCCGGGAAATCACCAGGAGCTGGGAGATTGAGGAAGCCTGATACTAGAGCTCGAAGATTCTGAGCTCGAGCTCAAGGAAGAAGACGATGAG…		Brassica rapa uncharacterized LOC103857134 (LOC103857134), mRNA 178 178 34% 3e-42 74% XM_009134293.1
comp34942_c0_seq1	57.89	0.17	12.41	0.03	inf	up	3.18583e-17	NA	NA		GTGTAGAGGCATAGATCTCAACAGCAGGTATCTACAACTATCACAGATCCAGCGCAATATCATGATTCCAGATAAATTGCAGAAACGAACAATCTTAGGGGTTCAAAAGTTCACCTCCAGTAACGGAGGATCATCACGGCCAAGGATAAACTTCAGCTCGTCTCCGCGGCATGAGTAATCCATTCCGAAAGCTCCATAGTCGTAGATGAACTTCATTCAACAACGCAGCTTCGATACTCAGATTCTCAATCGGGAGTGAGAAACCTTCGACAGGTTTAAATCGAAGAAGCTCGTCGCGGAAGGGAGAAGCCGGGAAATCACCAGGAGCTGGGAGATTGAGGAAGCCTGATACTAGAGCTCGAAGATTCTGAGCTCGAGCTCAAGGAAGAAGACGATGAG…		Brassica rapa uncharacterized LOC103857134 (LOC103857134), mRNA 178 178 41% 3e-42 74% XM_009134293.1
comp51050_c0_seq1	15.17	141.83	1.8	16.52	-3.09725	down	0.0213512	NA	NA		TCCAGAAAACACTACTAACTTGATGTGAGTTTCTTATACTATTTTCTTTTTTTCCTTTTTTTTTTGTCAACTTTGCTTTTATTAAAGCCTTAACAGTACAAAGACGATTCGAAAGCCCAATACAACCATTAAAAGTCCAGAACTTAAAGATAACTATTATACAAAAGATACACGTATAGTACACGTGCCAAGGAAATGGCTGGTCTTTGGGTGGTGAGAAGCTTCCCGAGATATTCAGTTCTGCTCACCGGCGTTCCGTTGAACTTTCCGATCATCCCTCCGGTAGTCTTTTTGGAGATGACGCATGAAGATTTATCGCCTCTTTCGAATCCGTCTTGAAACCCACATGCAGTGCTCGCCGGTTCTTCTAATTTGAACTCAAAATGATCCTCGATCATT…		Brassica rapa uncharacterized LOC103860478 (LOC103860478), ncRNA 230 230 24% 2e-58 81% XR_631368.1
comp49512_c0_seq1	1.67	23.17	0.2	2.91	-4.14064	down	0.000184172	NA	NA		CTTCTCTCTGTTCACGCATCTTCCTCTTTCACAGAGATGAAGTTGAGGAGAGATAACCAACTTTTGTTTTTTTTGTTTCTGATATTTGATCAGATTTAGTTTTCGGATTAGCCGATCAATACTTCCGATTAGCGGATTTATCTCTATTCCGGTAGCGGAATTATCTTCGCGTTGGCAACTTTTGAAGTGTCTTCTTCAATCACCATCGAGCAGATCTTCACTCTCATCCTTCTCGGATCGTGGTTGAAGATAATAATCTCCAATCTTTTGATCGATGATAGTACTTTATGTCGCTTTCCATCAACTTTCTTCTATATCCCGTTGGTGATTGATCGGAATTACTTGGTTTCACCGCGCATCTTGCCAACTTCCTAAGAGAATTAGTCTCTCTCTGTTGAT…		Brassica rapa uncharacterized LOC103865109 (LOC103865109), ncRNA 107 107 44% 5e-21 68% XR_632367.1
comp18420_c0_seq1	0.33	11.4	0.04	1.55	-5.18715	down	0.0173768	NA	NA		CATATTCTCCTTAGTATTATAACTCTATTTCTTGTATTTATATGTTACTTTGTACATCAATACAACATACACTTTCATATTCATTACAACTTAAAGATGTGCTGCCTGATTTTTGGAGATGTCAGGTTAAGGATGGCCATTCTGGATCTTTCTGATTTGATTCTTGGACTGAGCTCGGGCCCTTAATATCTATGGTAGGAGAAAAGGGACCGAGATCACTTCGAATCAGGAAAAACGCTCATATTGTTGATGCCACAAGAAATGGTTCATGGTGTTTTCCACCTGCAAGAAGTCAGGAAATGATTATGTTCCAAGCTGATGTCTCTACTATTTCAATTCCCCTCTGCTTCCATCCAACGGCACGGACTGCTACTTATGGCTCCAAGTAGACGGGAACTA…		Brassica rapa uncharacterized LOC103867309 (LOC103867309), transcript variant X2, ncRNA 116 116 9% 9e-24 91% XR_632629.1
comp43582_c0_seq6	9.67	0	2.98	0	inf	up	0.00530129	NA	NA		CCAGCATTCATCCAAAAATTGTGGGAGTTATTTACTTATTCTTTATGTTTTAACGGTCTGCTATCGTATATATGCTACTTAACACACTCACCACATCTTCAGGTCGTTTGTTTCTCAATGCCACATCATGGACACACATCTATTTCAACAAGGAGACTAATGTTGGGGAACGATATTTTTACAAGCTGTTCTATAGCGACACTGGGCATGCATCAGCAGCTCCACTGCTGAGGGGCTATGCCAAGGTCGAGCCTCTGACTATAGCTGAGCTCAATGAATTCGGTGACAAGAATGAAGAAGAGCTCAGGATATTTATTTTATCTGTATCGGCATGATCACCGGCATCAAGATAGACAAAGGGTTGTGCTACGTTTCTTGCTCCAACTGTACC		Brassica rapa uncharacterized LOC103869272 (LOC103869272), transcript variant X4, ncRNA 196 267 44% 1e-47 94% XR_633171.1
comp43118_c0_seq1	9.5	0	1.08	0	inf	up	0.00887456	NA	NA		AATAAAGTAGTTTGAAAACATAGCTAAATAGTTAAAAAGCTACTAATCTATCTTTTGATGTTTTTTTTACATCTTGTGGACTGCATATATTGAAAAAAGACAACAGCGATGCGGAAGCATAAAAGGTAATAATGTCGATATTGCATATACCACCTTGGCGATGCGGGTCTTCTTGGTCAACTTGGTAGATGTTGGGCCAGAGTTTTTTTTTGTTAATGAGACCATTTGAAGTTGCTGCATGTTCCTAGCAAGAGATTATCTTGCTCCTTTCTACTAAGCTAGGATCTTATACAGGGATGAATATACATTAGGCATACTACTTAGAGCTTCAGGGATTTGTCCTCAGTTCCACCAACTCAATCTCGTGACTGTTATTTGGAATGTTTTCTTCTACTGTAG…		Brassica rapa uncharacterized LOC103874726 (LOC103874726), mRNA 214 214 21% 1e-53 81% XM_009153163.1
comp43118_c0_seq4	9.17	0	1.13	0	inf	up	0.0118807	NA	NA		AATAAAGTAGTTTGAAAACATAGCTAAATAGTTAAAAAGCTACTAATCTATCTTTTGATGTTTTTTTTACATCTTGTGGACTGCATATATTGAAAAAAGACAACAGCGATGCGGAAGCATAAAAGGTAATAATGTCGATATTGCATATACCACCTTGGCGATGCGGGTCTTCTTGGTCAACTTGGTAGATGTTGGGCCAGAGTTTTTTTTTGTTAATGAGACCATTTGAAGTTGCTGCATGTTCCTAGCAAGAGATTATCTTGCTCCTTTCTACTAAGCTAGGATCTTATACAGGGATGAATATACATTAGGCATACTACTTAGAGCTTCAGGGATTTGTCCTCAGTTCCACCAACTCAATCTCGTGACTGTTATTTGGAATGTTTTCTTCTACTGTAG…		Brassica rapa uncharacterized LOC103874726 (LOC103874726), mRNA 214 214 23% 1e-53 81% XM_009153163.1
comp74600_c0_seq1	0	36.33	0	4.81	-inf	down	1.01316e-05	NA	NA		TTTATTTCCAAAGAAATAGCATTCAGATACAAGATTATTTGGATCTAAAACTGCTAGCTAATAAGCAAATTCCTACTTTAAGAGTCCCGAAAAAGAACATTTAAGTATACAATTAGGTTTAATCCAACCCGACAGAAGAAGATTAAAGCTAAAATTTATAGAATTAACAGAAAGCATTTGGCCACCCGTAGACTGAGACAGAACTTTACCTCAGAAACGTTAAGGAGATGAGGCTGTAAGGCGGAGGAGAGAGGTTGAGATGAAGAACTGAAACTCTAGAGATATGCAGGCGGTGGTTTAAACTCCTGACACCGGCCATATCCTCGGAGGAGGTAAGCAGATTCAACCATCGAAAAGGCAAAGACCCTTCAACCCAAATGCTTCCTTCGGGGGCTTGAA…		Brassica rapa strain S9 S9-Smi precursor, precursor RNA, complete sequence 60.8 60.8 8% 2e-07 78% GQ847769.1			-
comp52627_c0_seq1	11.11	584.44	1.04	56.5	-5.64646	down	1.14182e-33	NA	NA		GTGGCGCGCGTGGTCGCCGGAGGCAGCTTCCTCTCCTCTTCCTTTTTGTAATTTGCTCTGGTTTGCCCTCTTTCTTTGTCATTGTCGTTTTGCTCGGTTCTGTGGGCGGTGCTCCGGTTCGGTTTCTCTAGATTTGCTCCGGGGAAGTTTAGATCTGTGGCTTGGGGCTTCTGTTCTGGAGTTTCGGCACGGCGGTGAGGGTTCTTGGGCTGCCGGAGTCGGCTTTTAGGGTGAACGTTTCGGTGGATCTATGTTTTCTCTTTCTCGGTCCTTTCGAAGCTTTCCGTGTTGTTGGCAGGTGGGTTCGTCGGCATCTCTCTCCTCCAGTTCGGTAAGTGCTTTTTGCGAAGTAGTCTTCGTCGTGGAGAGAGGAGTCCTGGCTTTCTTCCTTTCCCTTGC…		Brassica rapa subsp. pekinensis clone KBrB008G18, complete sequence 86.0 86.0 16% 2e-14 65% AC232449.1
comp79556_c0_seq1	10.33	0	3.46	0	inf	up	0.00395521	NA	NA		TATGGTTCGCTTGAGCCACAATCTCAACTCACGGTGAGTGATTCACCTTCACGTACTATGGAAGCCAGGACTGCTCCAATTCGACGAGCTCTCCACCGGAATCTTCAGCCGCGGCGAGCTCCTACTGCCGCGTTCTTCCTTCTCCACGAGTCTTCTTTTCCGCGGTGTCTCATGTCCGGTGGGAAGCTTCAACGCCCTCCCCAGTTCCTCCGTCGTTGGAATCGACAGCGACTTGACCGAGAAGCTCGTCACAACAATGGCCAATTTTAGCCTTTTTGCACATCTAGTCCTCTGAATAAATGTTATTTTCACTTAGACCCTAAACTTTCGATTGTACAGAAATATCCTTTGATTTTG		Brassica rapa subsp. pekinensis clone KBrB019N06, complete sequence 120 120 36% 8e-25 81% AC189253.2
comp58895_c6_seq1	104.57	289.59	19.16	53.97	-1.36327	down	0.0438315	NA	NA		TCTTTTTTTTTTTTTTTTTTTTCAAAGGAAAAAGAGATGACTGATGGAGCTTGTGAGAAGTTGAGATGAAGCGTAGAGACACCAAGATCTAATCCCTGGTGCTCTGATACCATGATAACATTTGAGAACTAGATAGAGTTGTGTTTTATTGAAACATAAACTAAGATAGCTCAATGAGCTTTATTGAAATACAAAGAACAGAAGGGGAAAGACTTTGGGTTGTCTGCAAGAGATTCAAGAGTTATATTGATGCTTAATAAAGATGAGAAGAGAGGCTGCTAGAAAGCGCAGCCAAAGTTGAGTTTTACAAAACCTTAAACTACTATTTATATAAATCTAAATGCTAGAACCCTAGTTACATGGACTTCTCCAATAACATAGTCTTGGGCTTGATGTGGG…		Brassica rapa subsp. pekinensis clone KBrB022L12, complete sequence 502 502 45% 2e-140 96% AC189266.2
comp40433_c0_seq2	16.28	2.33	5.81	0.75	3.08133	up	0.0280415	NA	NA		ATACAAAAGACCCAAGTTCTGCCTAATTAGTTAAAAAAATCAGATTTAATCGGTTAAAAATCATAAATAAAACCGATTAATCGGGTTGTTGGCCGATTAGTTGGTTAACCGATTAGTTAAGCTGATTAGGTCTTAATCGCGGCGGTTGCATACCGTTGAGCGCCTAGCCGGGCGATTAATCGGCTAGGCGTCCGTGTTTTAGAACAGAGACCTAGGGTTAGACACGAATTGGTATTCGATTTTTAAAAGTATTTGTGATTCATTTTATTTGTCCCGATCGATAATTTTATAATTTAATTTACTTTGTCACCCGTCTATATTTTGGTGCCCAAAAATCC		Brassica rapa subsp. pekinensis clone KBrB037A01, complete sequence 134 134 37% 4e-29 84% AC189327.2
comp74390_c0_seq1	0.44	33.11	0.06	5	-6.637	down	5.00829e-09	NA	NA		CAGTGAGATCCACGTGCTCAACCTTTCTCACCCAAATCTGGTTTTATCTTTGCGACAGGGTTCCGGTGCAGGTTCGTATGGAGGTCTCCAACCATCCCTTTTCCTTCGGACTTCGCTCTACATGATAGAACAGATGTGGCTCAGTCTATCGGAGGCGTTTGGCTTCTCTCTCTGTGTGTCGGTGGAACCATTGGTGCGGCGGTTCCCTAAGAGAGCTCTGGGACTCTGGTGACCCTGTCGGACCCTGCTAGTTGGTCATCGGGGTCTTGGGGTTCATCCCGATTGTTGTGAGTTTGATTTTTGTTGGGATATGTAACCTCCGGCGCGAAAGACGCTTTTTACCGGCTTGATTGAAGGCGAGCTTGATTGAAGACGCGTAGATCCTCGGACCCGTGGTAA…		Brassica rapa subsp. pekinensis clone KBrB037F09, complete sequence 324 324 25% 4e-86 95% AC189330.2
comp37118_c0_seq2	4	61.5	0.44	7.24	-4.05713	down	4.43531e-10	NA	NA		CTTTCTTTCATTGAAAGAAATCCAAATAGGGAGAGATACAAGAAAGGTAAAAGCCCAAATCCCATATTATTACAAACTCAATTAAAATTAAACCCATATAGTTGTCAAGCCTAATATATTGACTCGAAACCTAATCGTGTAACACGTAAAAGGCCACGCGTCTCCCTTCCAAGGACTTCCTAACACGCGTCCTTCCAGGTCACATTCCACTCGAGCTTCTGCAGACGTGTCTGCACGCGCCGCCGTAACAGATGGGAGACTGAGGAGTCGTTTCTATCGCCACCACCGATGCCGGTACTTGTCGCCGGCGTAGCTTTTGTCATGATTGATCTACCTCAAGCTTTAACCTTAAAACTTGAATTCTCCCTGATTGCTTTTCACCTTAACCGACAGTACTCA…		Brassica rapa subsp. pekinensis clone KBrB042O03, complete sequence 98.7 98.7 26% 3e-18 70% AC189348.2
comp73608_c0_seq1	0.33	12.5	0.05	2.01	-inf	down	0.00141087	NA	NA		GGACGTTTCTGCTATTTTTGAAGTTTGGGGCCGAGTTGTAAAGAACCAGAAGTTGAGGACCTGTTTTGCAAAAGGCCAAGAGTTGGTCATTATTGCTCCTCAAGCTTTCACCTGCGAGAGACGTGACACCGGCGATTGGCTGAGACCACGGTGACGACGGCAACAGAGGAGCAGAGACAGGCCTGAACATGAGCTTCCGTGGTGGAGATAAGCGGCGTAGATGAACTGATCTGCGACGTCTCCGGTTACGGCGAGAACGAAGAAGCTTGGCCGCGACGGTTAACACGAGGTGGAGCAAAGACTCGTCGAAGAAGTTTGATTTGGAGCTTTCTTGCTGTGGTTTTTTCACGAATCGAGCCAGTGTTGGAAGATCAAGACGCGGATGACCACCGCAGGTTA…		Brassica rapa subsp. pekinensis clone KBrB070L01, complete sequence 143 143 20% 2e-32 82% AC189445.2
comp53386_c0_seq1	1124	50.33	84.8	3.8	4.59086	up	1.37148e-10	NA	NA		TTTTAACTAACTTATATATTAATTAACGAAACCAACCCCGGAAGGCGAACCGGAACAAGACCTCCGGTTAGTCGATGAAGAAACAGTGAACGTTGAAAATAGATTGGGCTTATCGCTAAGTACATGGGAAAGTAAATGAAATAAACAGCGGAAGGGAAAGAATTCCGGCTCGAAGGACCAGAATGGTCACTCGTCATCACCTGAAAAACGCGGCCAACGACACCGACTTAGCCAAGGCCAAGCCGAACACTGTATCTTCATATCCTTTTCAAAAGAGGCGCCGACACACAGATTCAACCATCACCAGACACTACTTTCACCCGTCGGACCGAAACCGTGGAAGTTGAAACAGACCACACCATCGGAGTTACCGCCTTCCCCAAATGGTCCATTTTTATG…		Brassica rapa subsp. pekinensis clone KBrB090K20, complete sequence 239 239 25% 1e-60 74% AC232533.1
comp14339_c0_seq1	0	10.33	0	2.67	-inf	down	0.00938386	NA	NA		AGAAAAGAACTAGTCATAATATATAATTCTATACTATTAAAATATAGTATTACAAAACTTAATAAGAGATGATTATGTGTCGGCTGTCCGAAATGAAGTTAGTATTTAAAGCAAAACTCAGCCGTTTACATAAAACAGACCGTTGACCAAAAGTTTTTTAAAATTACGGTAAGAGTGTAGCGCCAATGGTTGAGAAACTGGTGTTATGCTCGTCAGTCGTCACCATATATAGAAAGATGGAAGACTTAAAATAAAACAGGAATGATTTACATAATAAGACATTTTTGCGGCGGTTGTTCCCGGATTTCATGGCTTGATTATCTCTAGCGGCGCATGAAGCGGTGCGACGGTGGCATCATTTCTTCCTTCAATGCTTTCAATCACACGTCACGTGTATAG…		Brassica rapa subsp. pekinensis clone KBrH015L02, complete sequence 78.8 78.8 35% 8e-13 69% AC241103.1
comp66038_c1_seq14	53.53	12.67	6.97	1.66	2.191	up	0.000710978	GO:0005887(integral to plasma membrane);GO:0008195(phosphatidate phosphatase activity);GO:0009626(plant-type hypersensitive response)	NA		TTAATCGGAGTTCAAGAAATTGATCTCCCTAATTCAAGTTGGAATTAAGGGGGTGAATGTTGGATAATTCCAAGCTTGTGGAAACTTAACATATTATTAGATGTTTAATATGTTAAGATAAACACAATAAGGAAACCTAGAAATAGGAAAAGGAAGTTTCTATTTAGGTTAGGTTTGTGTTTTCCATATCCCACATGTTAAAGGGAATTGTCTTTCATATAAATATAGGTCTAATGGAGAGGTGTTTCATATGATCTAAGAGAAACATATTGAGAGCTTTAGTTTTGAGTAGTTTCTAAAGCTAATAAGAAAAGTTGTTCTTATAACTCTTTGTGTTTCTAAGAGATCTGAAATACAAACATCTCGTTTTATGTTAGTTGGGCTTGCGGTTTGCCCTAG…		Brassica rapa subsp. pekinensis clone KBrS005G02, complete sequence 627 1151 37% 2e-177 99% AC232572.1
comp33835_c0_seq2	0.41	12.98	0.08	2.71	-5.30596	down	0.0177779	NA	NA		GTCAGCAATAAGTCTATGTATCACACAATATTTATGGCTTCACAAATACTATTGTGTACTCAAAAATAAGAGAAATTAGTACACAACAATATAATACATGTTTTTTACTGTTCATTTTTTCTTATTGTTCATTTTTTTTTTGAAACACATTTCATTCATTAAAGCTCTTAAACAGAGTTGGTTGGGGCCATAATGGCAAGTTCAGCAGACAAAACCTGCTTTGCTAAACAATCAGCTACCCTGTTTCTCTCACGTGAGATCCAGGAAAAGGAAACAAAGCTTCTTATTGTTCATTTTATCATACGAAGTTGAGGAGAAGAAGAGATGTCGGGAGGAAGTGACGACGGTCGTACTCGTAGAGGAAAAGATGGTTGCAAACGATATTAAAGGTGAAGCTGA…		Brassica rapa subsp. pekinensis DNA, chromosome: Linkage group A5, BAC clone: KBrB021M21, complete sequence 105 105 23% 5e-21 78% AP011511.1
comp47877_c0_seq1	0.67	15.02	0.15	3.57	-4.51877	down	0.00521358	NA	NA		AACTGATTTCTCCATCACTGAATTAGGAAGGCTATGGACTGATCTTCTGAAGCTACTGATTTCTCCATGATGTCAAAACATGTTCTCATAAATCACTCAGCCTTCACATAGTTCTTCACTTGAATACGATGGTTTTCCCTCTGTATCTCTTATTTATTAGTAAGCATTCGTCTAATTTCCCTGGTCGTTCGTTTCTCCTTTTAGCTTCCAACAAAATGAAGCAGCTCAGAAAGATCTATCCTCATGTCAATACTCATGAGCTCCATTCCTTTCTTAACACTACGAAACTCTTAAAAACGAAAAATATCGTCACGCCTGCCTCAATACAACCACCGAACTTCAACGCAAAAAGCAGGATCTGGAGTTCGCCATTGCCATAGCCGTCTCTGTGACGCAAGG…		Eutrema salsugineum hypothetical protein (EUTSA_v10013148mg) mRNA, complete cds 149 149 44% 2e-33 70% XM_006401684.1
comp32432_c0_seq2	0.33	95.33	0.03	9.34	-8.24001	down	0.0389556	NA	NA		CCCAGTCCTCGTTGGCTTTACAAAAAAAAAACAACGTGAAACGAAATACGGGTCAGATGTCAACGTTATTATTTATTACATTCGAACCACTAAAGACTAAACCATTTGACAGTATTATCACAGTTACTTGGTTAGTATTACCTAATGACATTCCTAACGTTGCCTTTAATTTGGCACTTGGGAGACTTGAGAAACATTGACCATTTCTCTTCTAAAATCAGTAAACCAGTGTGCTTGCATGTGTTTAATTGTTTTTGTTTGGTCAGGTTTCACCTGTTGGTGCTTGGAGAAACATTGACCATTTCTTGGTGACTAATAATGGCGGTAGTTACAAGACTACAAATCACCAATACAAGATTGTCTTCATTCACACCACTGACATCACTCCTTCAACAATGT…	-
comp33259_c0_seq2	0	27.67	0	2.16	-inf	down	8.38525e-09	NA	NA		GACTGTGATTATGTGGATGATGAATCACGTTGAGCAGCCAAGGAGATTCAAGAGAGGACCATGACTGATTTGATTGCAAAGTCAAGAATTGGTCCTGTTTTGGAGTTGCAAGTTGAGTCCGCATGAGTTCCAGCAGTTCACATAAAGAGAGGAAGGTGATTCAACTACCAAGGTGGAATCGACTGATCTGATGCAAGAAAACGAGGACTCGCGTAATGATCATAGACTTGGTGTTTTCATTGCTTCAAAAGGAGACCAAGTATACATTTTAGATGTGGATATGAGAGAGGAACTGATTCAGTAGAAGGCGTTGATTCTGTTGCACACCAGTTGTTTGATGAATTGTTGCTCAGAGTTTGTGGTAAGATGAAACAAAGAAGTGAAAATTGGAGTTTCAAG…	-
comp34114_c0_seq1	12	44.33	1.5	5.86	-1.83644	down	0.0363693	NA	NA		GAAACTAGGAAGACAATGATGTCTTCTAGCTAATACTACTATAGAAGCGCAGCAGTTCGCCCTAGAGACGCTCCTAGACACGATTCCCGAAGCAGCGCCGGAAGCAAACTTTCTCGACGCCGGTAAGGCCTCTGGCCGCCGGCGTCGGGTCCTCCACTCCGTCACTTGCTCCGATCTGGTTTCTCCTTGCTCTATCGTCGTCTTCAACATCTGGGTCTGTGTCTTCGCCGTCGCCTACGGCTCTGTCTCGCCGTCTCATACGGCTCTGTCTCGCCGGCGTCTCTCGCCGGCGTCTCTCACAACAGTCCCTCCGACTCCTCTCCAGGTCATCGTCTCTCCTACGTATTCCAATTCTGGTTATATCGTCACTCCCCTCTCCAACCAAATTCCTGAGCCTCT…	-
comp43916_c0_seq1	0	33.33	0	3.55	-inf	down	2.02657e-10	NA	NA		CCAAAATGTTAAATAAATTACCAGCTTTTCAATTTTTTTTACAGAAATACAGAAAAACACAAGAAAAAAGCTGAATTTAAACTAAATAGATGAACATAAGCAGAAAAAATAACTCATGAAAAAAAACTGAGACATAGACTTAAGACATGACAACACCGGAGCAATGACGGACCAGAGAAAGAGACGGGAACAAAACGAGAAACCGAGAAAACCCACAGGTCACCACCTGCACAAAGAATCACAATCTCAAACCTGCTTACTCACCCAAAATACATCTCTCCGGCAGCATGAGGTAGGTTATACAATCGGCAATGCCATCATTCAAAGAGAACAGTTAGAGATTCCTGCCCCTAACCAATCCTCCTGGGACCGTTACACCCATTTAAGCGGAGACCAAAA…	-
comp48417_c0_seq1	694	294.42	121.26	49.22	1.4084	up	0.00683574	NA	NA		CTGATCCATTTATACAAGGATTAATTTGTGTCCATTGATTAAGCTCAATCCAGTGGACCATATCTCTTCCTTCTCATTTTACCTATCCTATCTCTCATTGGTTGAAAAATAGTGGCGAGGATAACCAGTTTCTAACCTCAACCATTGATATCTGATCTAAAGGACAAGAACATTTTACTTTTATTTCTTTTCCTTTATTTACTCAACTTCTCTCAATCTCTCGATCTCTCACTGATAATCTTCTTTTCTTCTTTTGTTTTCACAGACAACAACCACAACAACTAAGATGGCAACAACGACGACGGCAGTCACAATCTCTCACGAGCTTCGATGCGGACAACGACGACGACAGTGGACAGCTTCTACGGTGTGGTGACTGTGAGAAGAAGCTTCAGTGCG…	-
comp51317_c0_seq3	0.33	36.28	0.03	3.5	-6.57439	down	4.43531e-10	NA	NA		CACGCAGCACCGCATCGCACTTCTCACTCTCTGCCTTGGCTATCTTCAGACTCTACTCAATCCATCTAGCACACCTGTTTCCTTCGTTGACTCCGCAAGGTTAGTGGCTTGATTTCTCCTTTCTCTCCATTATCGAATGTGTTTCGAACTACATCATAAACTTTGAGAAAGTGACTTTGAGTCTCTGTTATCGTGCATGTCTTCTCTTGTCGAGTTTACAAGGAACACCACCTCGACCGTGATCCATTTTCTGGTGATGTGCCTTTTGCTGAGTCACTTGTCACTTGTGACTCCAACGATTCAGACTTCTCTATCTGAACCTCCACTGCGATTCTAAGATTGAAGTCAACAGAGCTCCACATTTTTCTTTGCTTGCTCTTCGACTGTTTCCATAATATA…	-
comp51317_c0_seq5	0.67	33.28	0.08	3.85	-5.44884	down	2.45081e-08	NA	NA		CACGCAGCACCGCATCGCACTTCTCACTCTCTGCCTTGGCTATCTTCAGACTCTACTCAATCCATCTAGCACACCTGTTTCCTTCGTTGACTCCGCAAGGTTAGTGGCTTGATTTCTCCTTTCTCTCCATTATCGAATGTGTTTCGAACTACATCATAAACTTTGAGAAAGTGACTTTGAGTCTCTGTTATCGTGCATGTCTTCTCTTGTCGAGTTTACAAGGAACACCACCTCGACCGTGATCCATTTTCTGGTGATGTGCCTTTTGCTGAGTCACTTGTCACTTGTGACTCCAACGATTCAGACTTCTCTATCTGAACCTCCACTGCGATTCTAAGATTGAAGTCAACAGAGCTCCACATTTTTCTTTGCTTGCTCTTCGACTGTTTCCATAATATA…	-
comp53828_c0_seq1	34.33	97.33	3.77	10.7	-1.3779	down	0.0447687	NA	NA		CAAAATTCAAATCCGCAAGTTTATATTTGAAATGTTAAATATGTTATCTATTTTTTTAAGTTCAAACAATTTATAAAACAACTATAGATAAAATAAAGGTTGTGTTGTTTTTCTTGGGCCATTGATTAGTTATGATCTAAAGGCCAAAACTCATTATCTTGGTGCTCTTTTCTTATTGGTTGATTCTTTGAAATCACGGATCACTATTTTTGGCCATTGGATTACATAAATCAATGGCTAAGAATCAATGTATTCTTTCTCATCTATCTTACTCTGTACGCTTTTCTCTCTATCTCATCACTTCATCCAAAACAAAATACATCTTTCTTTTCTCTCTGCACATTGGTTCATCCATGGCGTAAGGTCCACCATCTCTCCCATTCGCCACCGTCTTCTCTC…	-
comp54924_c1_seq3	26.81	5.25	7.58	1.48	2.43818	up	0.0126022	NA	NA		GCTAGCGCGTAGGTCTCATAGCTACTGAGTGATCCTGAGGTCGAGAGTTCGAGCCTCTCTCACCCCATATATATATATATTTTTTTTTGGCAGCAACAATAAGAAAGAGAGATCTTAGGGACATGAAGAAGGCTTTCAGTTTTGCGTTTTGCGGCAGTGAATCAGTGAGTTGGAATGGGGAATTGTCACTTTGAGGGCATCGGAAGCAACATGTAATACTTACTTCTGAATTAACCTGACGGGGTAAAGTGGTTTATGTTTTGTTGTAGACTCGTTACACTTTGGACGAAAGTACATTGGTATTTGCTGTCAACACATTCAACATTTGCTATTGTTTTTGTCGTCATACTAATTTGTTATGTGGCAAATTGGCCAATCTTTAGAAATTGCGTGGTAACC…	-
comp57606_c1_seq6	3.22	21.04	0.42	2.62	-2.64152	down	0.0258112	NA	NA		ACATGAAAATGTTTGTCATAGAACCATTACAAAGAGTGACCAGTCTAGTGGATAGAACAAAAAATTTGGGTGAACCCACTATAAACATAAAAGCATAGACTATTCTTCAGGTTAAGACATAGCACAGATATGATACAATAAATGTACTTGGAAGAGTGTCGTATTTGCAAGTAATCCTTTGTAATTATCATCACCTCGTTTGACTGAAACAACCAATGCTCACCGGATGCATCCCACGCTTTCTTATTGATTCCCTGGCTGATAATCAGAAGGATTCGTTCATTAAGCCGCACGTTTTCAGACACATTACCACTGCAGAAAAAGACACGGTTCAGTGGATGTGAACGATTACCAAGAGGCGGCATGGGGTTTCCAGATCGCTCATTTCATGTCTTCACC…	-
comp62511_c0_seq1	48.58	13.53	6.14	1.81	1.92337	up	0.00704275	NA	NA		TTCTTCACCTAAGAATCTATTTCTCTTGTTCCTTTGGAGACAAGTTCCTTATGGGAGGTTGATTCTGCTAAACATGGGCCAGTTTCTCACACTACCACAGACTATCTTGCCAGCCTAGAGAAATAAGAAAGATAGGGAAAGATGAAGAAAGCCTGAGTTGAAAAATAACCTTGAATCATATGTTTATGCTACCAAAGAGAAGGTGCACGATTGGCTTTACATGGACGGAAAAGATGGTAACCAATTTGGGGGAGGTTCCCATCCGTTCCAAGAAGAAGTTTGTAATTGATAAACTTTACGGTGCATTATACTCCAAAATTCTACTTCCCTACCATGAATTCTTCCAAGGAACATGATGGTCTAAAGGGATCCAATGGAGGAAGAAGAAGATGTAGAACA…	-
comp65727_c0_seq15	14.11	61.39	2.89	12.75	-1.99064	down	0.00231817	NA	NA		TCTTCTATTGGAAGGACCAGTGGCCGTATCCTTTGATTATTTCCCAAGTTACCGTACTGGAAAAGTAAGTTTTGATATTTTCGAATATTTTCGAATATTTTCTGAATTTTATAAGGACCAGTGGCCGTATTCTTGTAAAAAAAACAATTTTAAAAAAAAAATTCAGGAAAGGATTCTATCTCCAACGTTGACGGAGCGCCTTAGAAACCCCTATGAACATACTAGTAAGCATGTTGGGTTGCTTATGGGTAGTGGGATTGAGTTAGTCGATGGAGAACCTAAACACTTCTGGGATATTTACGAATCTCGTGGGGCGTCATGGAGAGATTGTGGGTTTGATAGATTGGCTCTCCATGAGGGGCTAATCCTACAAGCCACAGAGATGAGGCTCTAATCATA…	-
comp26524_c1_seq2	10.39	0.17	6.05	0.12	inf	up	0.00390466	NA	NA		TTCGAAAACGCGGCCGCCTAGCCGCCTAGGCGGCGGCCTGGGCGCTCGGCGTCGAAGGCCCGCTTCGATTTTAGCCAAAACATCGTAACTAATCGGAAACACAATTAATCGCTTAAAAAAACGATTAATCGCCGATTAATCGGACACAAACCGATTTATTCAACTAAATTTTGGACTTTGGTGACAAATTATTGGGCCATGGAAGG	-
comp45400_c0_seq1	1.33	144.67	0.1	11.88	-6.76199	down	2.84066e-27	NA	NA		AGTGCAGAACGGAGAGGAGCCCAGGTTACGAGGCGCCGCCGGCGAAAGTTCAGTATGAACGGAAGCCTCTGGTGGTTTGTCTCCGACTTGGGCTCCTCTCCGTTCTGCACTCTTGTCGTATCTCTCGGGTCACTCCTAATCACCCCGAAGAACCATGTCTCTCTTTCCGTCGATGGCCTGTTGCGCCGACGAGATCGTTACCACCGTTATAGCTCCGCTTCCATGTCCCCCTCAAGCGCGCCTGCGAATCTGCTACTGTTCTCATCTTTCGATCTGGTGTCCGTGACAGTTCGGTGCTCTCTCTCCCACGTGAAGCCCCAATTGTTGCAGTCGAGCTATCTTTCTCCACCATCGCAGACGGACTCGCCAGATTTCAAGCTCAATTCCTTAGCAACTGCC…	-
comp46528_c0_seq1	116.17	19.33	13.69	2.42	2.60301	up	2.33782e-08	NA	NA		GTCAATTTTAATTTTCGAACATAATCCAACAAAAAGTCACTTGTTTGATACCAAAATGTTAACATTGTAAAACCAAATACAAAAAGATCTAAAACTAATGAAATTTTTGTTGAAAACCCAGCTTCTCCAAAGCTTTAAATTGGTCATCTTGTCCGTCATATGGTGTTCCGTTAGAAATCATAAAGCTCTGAAAAAATCAATGCAAAATGTATGTATATGGCAGGATAGCCTCTATTCCTGTTGGTGCATCCAAAAGTTGTACGACTTGTGTGTAGCACGAGAGTAAGGACCGAGAGGACTGTGTTACCAAAGATCTCAACATCTTTCATAATCTCCCTAAAGCTCGGGTCAGGATCAACGTCGCAGTCCGAATCGAAGCCTGAAACTAAGCTGAGGAAC…	-
comp47877_c1_seq2	1.22	15.25	0.25	3.07	-3.40701	down	0.0251844	NA	NA		GCTTCAGAAGATCAGTCCATAGCCTTCCTAATTCAGTCAGTACTTCTCAACTGAACCGTTATGAGGAAATAGCAATTAAGGCTCTATGAATCTGTGATAAGTCATTTGGTATATAGAGGTTTCCTCTCTCCATACCATCATCATCTTTCTGTCATCTAAACATGATTCAATAGAGTCTTTGTTGGAAACCCCATGCAGGTGAGGCGATGTACTGTTTGGTGTCGATTCAGACGATGTTAGGTAAAGACGATGAGGAAGTACTCGGTTTTCTGAAAAGGGTGTTGATGATCCAAGAAAGATAGTAGGAGACGATAGATGAGAAATATAAGTGTAAAAGAAGACTGCCTTTACAAGGAGAGTCGTATTGTGAACATATTTTCTTGCTCTGATCTTTCTTGA…	-
comp52533_c0_seq2	121.97	39.49	17.84	6	1.71147	up	0.00130473	NA	NA		GTCCTTATTGGTCAAAAAGAAAAGACATGGATCACTATCAGTAACCGTTGATGCAATTGCATCCAATGGTTACAGTTTTTTTCAATATCTTTTTGTTTTTCTGTTTTAATTCTCTTTCTCATCTCTTTCGTTTTCTCTTCTCTCTTCCTTCTACGGCAGATCTCAATCTTCTCTTCTTGTATCGTACTCTTTGTTTTTCTCTTTTCCTTATTTTTTTTCCCGAAAATCTCATCTCTTCTCTTTCTCTTCGATCTGTTCAATCTTCTCTTGGATCTATAAACCGCCTCCGATCAAATACATACCAAGATGTATCGCGGCTTAAGTTTGCATTACCAGATATGTGTTTCTTCTTGACCATTAACATTAGTTATGTATGGTGTATATTAGTTGTTTAGATAT…	-
comp52533_c0_seq3	109.25	42.74	14.1	5.61	1.45321	up	0.0233523	NA	NA		GTCCTTATTGGTCAAAAAGAAAAGACATGGATCACTATCAGTAACCGTTGATGCAATTGCATCCAATGGTTACAGTTTTTTTCAATATCTTTTTGTTTTTCTGTTTTAATTCTCTTTCTCATCTCTTTCGTTTTCTCTTCTCTCTTCCTTCTACGGCAGATCTCAATCTTCTCTTCTTGTATCGTACTCTTTGTTTTTCTCTTTTCCTTATTTTTTTTCCCGAAAATCTCATCTCTTCTCTTTCTCTTCGATCTGTTCAATCTTCTCTTGGATCTATAAACCGCCTCCGATCAAATACATACCAAGATGTATCGCGGCTTAAGTTTGCATTACCAGATATGTGTTTCTTCTTGACCATTAACATTAGTTATGTATGGTGTATATTAGTTGTTTAGATAT…	-
comp62158_c0_seq1	79.61	232.56	7.01	21.43	-1.47764	down	0.0487529	NA	NA		CACAACATTCAATATTGTGCACACCTATCATTGAAGATTGAAAACGTATAGAAGAGCATTAAATACCAATTGCAATTCTCTCTGCAAACAACAATAAAAACCTCCGCCTTGCTCCGGCGCCGGATTAGACGGTGTCGGAAGCGTCTCTCCTAGCCTTTAGTCCTCGTCTTTGTTTGCTCTCTGCTTCTGGTTCCTCTCCTCCGTCCAAGATGCAAGGGGCTCTGGTTTCTTCCGACTTCACTTCTCCGGCGATCTGCTCATGAGGTTTCGTTCGGTTGTGGAGTTCGTCAGTCTTTGGAGTCCCGGCGAGGCGTGTAAGGTTGGTCAGTTCAGGGAGTCGGTTTTTAGGGTTTGAGGTTTGTCAGATCTCGTTTTCCGTTTGGAGATCTCCGGTGTTCC…	-
comp62158_c1_seq2	85.61	251.06	7.09	21.75	-1.47871	down	0.0216099	NA	NA		GCACAATATTTTTTTTTCCACGAAAAAGTAATTTATTTCATTCAAAAGAAACACACAAGAGCCCACATATAAATGGCTACAAGAACCCACACAAGGGTGACTCAAAACATAAACTCGGAGATGAATGAACAATCTCCATCCACAAAAGCCCACATAAAGGCGGCTACTTAAACCCACACCGGGGAAGCTTACAATACCAAGAAACCAAAACCGACACTAGATAAGGCTAAGCAACCCGAGCGAATGAAAAGATAATTAGCAGATTTTAAACTTTTGTAGAGGCCAATGATCGGAAATTGCAGCTGCTGCTGGCTATAGCTCGCCACGCGGAAAATTTCACCTCCTACACCATGACTTATCGCTGCTGCTACACGTACGCAAAACGATAACGCCCAAGAA…	-
comp58869_c0_seq26	1.5	30.28	0.19	3.78	-4.42274	down	2.43991e-06	NA	NA		TACCATCGGAGCTGAGCAAATCTCGGAGGGCCTCATTGTAGATCTCTATAGCTGAAAATTTCACGGAAAAAAATGCTACATACAGCACATCCAGATTCAATTATATTTGATGCAATAGAATGTTGAGTTTGGCCCAAAGACAATATCCTAAGGCCTAGTGTTACACAACTAAAGCGCACACATTGGTTGGATAAACTCAAGACCGTAGAAGTCGTTGCTGGAAAAAAAGATTAAGACGTCTAATATAAATCCAGCTTGAGAAGGAGATCATCAACTACACGTGAGAGAGCTGGTCCGAAGTTCCAGCTCTGCTGTTGACTTCTCAACGTCCAGTAGGAGAAGAAAAAAAAACAGCTCCGGTAACTCCAGAGTGAACAGTTAATCTCGCAAAAGATCCGA…	-
comp62511_c1_seq2	42.16	11.53	5.79	1.71	1.93253	up	0.0190318	NA	NA		ATTGCCATACTCTATTGCTTGGTTGGTTTTAGACGTGTTAAAACAAAGACAAAGACATCGAATGAAATAATTTGCATTAGTAGTTCGAACATCAACAACTGCATCAACTTTAAATGGAAAAAAAAAGTAGAAAGTGCTGGTAAACATTAGTTGGAAAGCAAAGGGAGTGTGGATTTGTCTTCTACACGTCGAGCTATCCCCGGCGTGCCCTCTTCTGAACATTCTCATTGAGGTCAAGTATCGGATTGGTTGATGCAGTAGGTCTCATTTGCAGCCACTCCTAATTCTGCTGTCACGCCACCTGCTTCTTCGGAGAGAGTGTTAATCTCACCGGTTGATTCTACTGGGATCTCTCTAGGCGTACGATCATGGCTCCTCCTTATCATCATAACCATAATC…	-
comp62511_c1_seq8	48.08	13.97	5.8	1.78	1.82857	up	0.0129395	NA	NA		ATTGCCATACTCTATTGCTTGGTTGGTTTTAGACGTGTTAAAACAAAGACAAAGACATCGAATGAAATAATTTGCATTAGTAGTTCGAACATCAACAACTGCATCAACTTTAAATGGAAAAAAAAAGTAGAAAGTGCTGGTAAACATTAGTTGGAAAGCAAAGGGAGTGTGGATTTGTCTTCTACACGTCGAGCTATCCCCGGCGTGCCCTCTTCTGAACATTCTCATTGAGGTCAAGTATCGGATTGGTTGATGCAGTAGGTCTCATTTGCAGCCACTCCTAATTCTGCTGTCACGCCACCTGCTTCTTCGGAGAGAGTGTTAATCTCACCGGTTGATTCTACTGGGATCTCTCTAGGCGTACGATCATGGCTCCTCCTTATCATCATAACCATAATC…	-
comp72268_c0_seq1	1	13.33	0.33	4.94	-3.79468	down	0.0354162	NA	NA		TTTTTTTCCCTGAAAAGCTTTGTGAGTCGATCTCTCCCCGACTCTTACACTTCATCTTCATCATTTTGGATCTCTGTAATAACTACAACCCACTCTCACCATTCAATTCCATTCTTTACTCCTTTCATTACGATCTGTAATTTACAGATGATGTAGTTCCATCTCCTACTTTTTCCTCTCTTATATAATCATCTTTCTCAAATCCTCTGTTGGACAACATCCAAAACCCTCTATAGGAGAAGAACAAGCGATGGCCATGAAATCTGTTCAGACCTCCGGAAAGTCCCAGTCGCCGTGACATCTCACCTGGGCCGTCGGCACGGGTCTCGTGGGGG	-
comp16596_c0_seq1	7.67	644.33	1.06	84.47	-6.23379	down	0.00192245	NA	NA		GGGGTTTTCATTAATATTTTTTTGTTTTTTTTTTTTTCAACAGAAATTAAATAAAGCCCAACTACAATCCCAAATGGGCCCAATTAGACAAAACCTAGAAGAGTAACAAGCCCAAAAGAGCCCAGAAGCTTGCGAAAACCCTAGCTCCGAGCCTCACCCTGTCACGATGAAGCCGCCACGCCGGAGATCAGGAGACCGCTGATGCCAAGACCAGAAACCGACCTCCGCCATATGTGCTACCGCCTGGATAGAGAAGAACTTCACCGGAAGGACTATGCAGGGACTAGGTGAACGCCGGAGAAAAGAACAGAGAACCCAAGAATCCGAGAGCCAAGCAGATCCAGTCCAAAGACCGTTGCCGTAATCAGCCGCCTCCGGTGATCTCTTTCACGCCTCTCC…	-
comp23316_c0_seq1	0.33	19.33	0.08	4.97	-5.88791	down	6.44151e-05	NA	NA		CTCCTCAAATAATAAAAAAGGCATAGAGGCATTTCCAAGTCCTTTTTTCTTTTTGTCAACCCAGTTTCCATTTAACAAGCCCAAACGGCATGATTACAAGGTATTAATTTTACAACTCGAGGCCCATTAAAGAAAAGTACAAATAAATCCCAAAAGACAAAAGCCCTAATAATAGTCGGTTTATGTTGTTTTGCCATGTGCTATTCAATGAAGAGAACACAAGACCACACAGTGATATGTGTCCCTCATGCAAGAGGGCAATCTCGACCGCCGTGAATCTTCATCACCGGGAGAACTCTGGTTCAATCCATCGTCTTCTGCTTCCCAGTATCATAGTATGCTTGGGTATCTCGTTGTAACAATAATACCTTTGCTCCATCTTTCACTTCAACCTTTGCT…	-
comp31687_c0_seq1	6	211.33	0.48	19.82	-5.26213	down	4.72764e-07	NA	NA		CAAAAAGATCTGGTTTCTCTCTCCTTCAGTATTCTCTCTCGCCTCTCTCTGAAGACAAACTTTCTCAGATCTGGTTTCTGCTCCGGCATCCGGAGACATCGGCGGCCGAGCCGGTGTGCGTTAGCTCCGACGCCGGAGGCACCTCCTTCCCCTTCGTCTCCTTTTTTCCTTTTGCTTCTTTCATCCTCACCGTCCTTGCCATGGACATGTCTGGTCCTGTGGGCGTTTCTAGGCTTCGGAATCCTAGGTTCGTTGGTCGTGTGGTCTTTTGGAGAACCAACGAAGCGGTGTGGTCCGTGGTGTGAAAGGAGTCGGCTTTTAAGGTTCGAGCATCGTCGAATCTCATTTTCAATTTGTAGATCTCGATTGTGTTCGTGGTGATGTCGGCGCGTGATGGTT…	-
comp37118_c0_seq3	0.67	33.83	0.11	6.07	-5.06659	down	0.0258112	NA	NA		CTTTCTTTCATTGAAAGAAATCCAAATAGGGAGAGATACAAGAAAGGTAAAAGCCCAAATCCCATATTATTACAAACTCAATTAAAATTAAACCCATATAGTTGTCAAGCCTAATATATTGACTCGAAACCTAATCGTGTAACACGTAAAAGGCCACGCGTCTCCCTTCCAAGGACTTCCTAACACGCGTCCTTCCAGGTCACATTCCACTCGAGCTTCTGCAGACGTGTCTGCACGCGCCGCCGTAACAGATGGGAGACTGAGGAGTCGTTTCTATCGCCACCACCGATGCCGGTACTTGTCGCCGGCGTAGCTTTTGTCATGATTGATCTACCTCAAGCTTTAACCTTAAAACTTGAATTCTCCCTGATTGCTTTTCACCTTAACCGACAGTACTCA…	-
comp44175_c0_seq1	10.67	179.83	1.29	24.31	-4.1027	down	0.000258992	NA	NA		CAACTAACTTTCTTTTGTAGAAAGAGCCCAAAGGGCTTTTACATGGTTTCAGATACATTGAAGGGTCCATTAGGAAAACAACATAATATAACATTTAAAGCCCAATAAAGAGAAAACAGTCTAAATCTAAAAAGCCCTAACAGATTCATCTTCAATCAACACGTGTCTTCCATTTTCGAGCAACAGAATTCCAACGCCGTGAGTAGGACGCTGCCGTAAGGATTCTGTTCTCTCTACATCGAAAAACAATACGCACCGATTCAATGGATCTGAAAAATACTCTCCTTCGCGCCTCTGCTCCTTCAATTTCCGTTCTCTTCCTTTGGATGTGAAAAGCTCCAAATACCTTCAAATCGATTTAGAACCAACTATTGTCAAAACATTTGCTAAAAGCAAACT…	-
comp58895_c1_seq1	50.39	443.33	15.26	137.96	-3.04052	down	1.79844e-05	NA	NA		AAAAAAAAAAAAAAAAAAAAAAGAGAGAAGAACCAGCGACCAAGACAGATCCTATTAACACTGTCCTGACCAACCCAGACTTGCGTTTTATTTGAAGAAGCAGGCTTGCCAAGTTGTCTTCTTCCTGTCGGCTAGCACAAAAGCAGGGGAACAAGTTGGAGATCCCAATGAAGAAGAAGAAGAGTTAAAAGGTGGAAGCTTTAATCAAGTGACAGCTTCAAAACTGCAAAGCTTGTGGAGTTGGTGCTATAAATGACGGTTTCAGAACGGACATAGAAGAAGGCTTTGTGAAGACTCAGCTTCCTAACCATGATATTGTCTCTGTTTCTTTCTTTTGAGACAGAACAAAGGATGAAAAAAAAAATATTTGTGTTGGATTGAGTTGCTGGTTA	-
comp40533_c1_seq1	416.44	169.78	130.97	51.45	1.45516	up	0.0348365	NA	NA		TTCCGATCTCTCGAACCCAGTATACATGGTAGAGACTCGGCATGGAGAGAGAGTCCCACCAGGGTTCGAGCAAGAATATTGGTACAGACCCGAGAGAAGGAAAATAAGTTCCGCTTCTCCCTCTGGCGCGAGTGATTTCGCGGGAGGTGGTTACAGAGGGGAGTTCTGATCAAACTCTGCTGCCTCTGTCCCTGGATCTTCCCTGAAGTGAAGATCTATGGTCGGGAATCGCTATCCTAGACAATCATGCTGTCTGAGTTGGTAGCTGATATAAGGTAATCTAAATTACCTTTCTTTTTTTTTCCTTTTTTATTAATTAACCTAAATTTAATAGAAGTTAGGGGCTTTATAGCAGTTCCATTTAAATATGGTTTATTT	-
comp41532_c0_seq1	382.33	138.17	30.64	11.19	1.57979	up	0.000668331	NA	NA		GATTCTTTCGAAATGGAGGAGGATCTAGATTCTGACAGTGAAGTTCAAATGGATGAGGATCCAGATTCTTGCGAAATGGAGGAGGATCTAGTTTCTGACACATCTGAGGAGGCCGATGATGAGGAGACTCCTTATCAACCCATTATTGTTGATGGTCATAACAAGCTCTTCTACCGACATCAAGTTGTAGCATTGTCTACCGCTTGTTTCAACGTCTACATGAATGTTTCTCCTGGAGTAATCCCTCATATGGTTGCTAGAATCTATTTTGAGATGCTCAAACACGAGCTCAGCCCTATCATATACAGGGGTGTTGATGCATATGTCTATCCTCAGTTATCATTTCGAGATGATAACACCATAGAGATTGAACTCTATGGTTATGCAGGAACGATTAGA…	-
comp62511_c1_seq1	40.66	11.39	5.09	1.54	1.88603	up	0.0202194	NA	NA		ATTGCCATACTCTATTGCTTGGTTGGTTTTAGACGTGTTAAAACAAAGACAAAGACATCGAATGAAATAATTTGCATTAGTAGTTCGAACATCAACAACTGCATCAACTTTAAATGGAAAAAAAAAGTAGAAAGTGCTGGTAAACATTAGTTGGAAAGCAAAGGGAGTGTGGATTTGTCTTCTACACGTCGAGCTATCCCCGGCGTGCCCTCTTCTGAACATTCTCATTGAGGTCAAGTATCGGATTGGTTGATGCAGTAGGTCTCATTTGCAGCCACTCCTAATTCTGCTGTCACGCCACCTGCTTCTTCGGAGAGAGTGTTAATCTCACCGGTTGATTCTACTGGGATCTCTCTAGGCGTACGATCATGGCTCCTCCTTATCATCATAACCATAATC…	-
comp15949_c0_seq1	49.67	10.67	8.37	1.81	2.31126	up	0.0450586	NA	NA		TCGCGTGATAAAACATGACGGAGTCCAGTGACGCCGGAGCTTCCATGGCTAGTAAGATCGGAAACTTACGGCTGGCCAGTGACATCGATATTAATGACCACATCGACCTCTCTGGGAAACCCTGCAGGGTTATTGATCTCTACACGAAGAGAGGCCTTTGTCACTTACACACCATAAATATATTAACTGGCTACTTCGTGCGGAGAATTGTTCCCATTTCCACAGAGTTTGTTATTCCAGATGTGAGCCGTGATCTTTACCAGTTGACCGGTATCTCCTACAAGGATGATTCTATTACCCTTCTGCATCATAGCGGCGCCTACACTAGGGATGATATCTTTCTTCCCGAGAACGAGAACCTCAGGACCATGATGGTTGATGGATTCAACGATGATAAGA…	-
comp70329_c0_seq1	18.67	2.67	4.87	0.64	3.01494	up	0.0163877	NA	NA		TTATAATATAGTCTGAGTCCCTTCTTAAAAGTTGGGCCGTAGGCAAAAGTTTTTAGCTATAATTCGGTTATTAATCCGATTAAATAGCGATTAGTTGCATTAAATGGTTTATTGACCGTTGACCGATTTTAATTGCCGAGTTGGTCAAAATGCAACGGTTGGACTCCGAGGAGCGCAAAAACCGCATAATCGGCTGTTCGGCCGTGTTTTCGTAACTCTCAACGTTATTGACTTATAGAGGTTTTATTGTATATCATGCACAGACCAAATTTTTTTTAATCTGTATTTAGTTATTCACCAATTGATATTAGTAAAATCAGGTAAAACATGTTTGTGAAATCAACAGTATTTTGAAGCAATATTTTTGTGAATACGTAGAATTCTAGATCGAATCTAGTA…	-
comp59712_c0_seq10	30.22	3.6	7.58	0.88	3.18661	up	0.000165366	NA	NA		CCGCCGTCATCCTTCTAGCCACTTCTCAGATCCGTATTCGCCGGTCTCTCTCTTCACCGTACCACCACCACTGCTCGTCACCACACTGATGAGCTTGATGGAGGAGGAGGTAGCAGAACCATTGTGTGACTGGAATACAGTGACGTGAAGCTCGCGTGGTGACGCGGATGGTGGCGGCGACGAATGGAAGAGGACAACAAGGACCTCACGGCAGCTCTTGTGATGTGGAAGACATGGTGGTTTAGTTAGGTTTAGATGTTGTTGACGATGGCGGCTAGCATTTTTTCTTCTACGTTTTAGATTAGGATTGGTTTAGATATAAACCGGTTTTAGTTAAACCAATATTATTTTGTAAACCAATTTTATTATAAATCAAATTTATTGTTAATTTGTTTATTT…	-
comp22571_c0_seq1	13.67	0.33	2.63	0.05	5.74112	up	0.00121267	NA	NA		GCTGGTACTTCATTGCATGCACTAGGTGTAAATGTAAACTAAGGCAAGCAGACACATCCTTAGTTTGCAACACATGCAATCACACAAATACAGTTGGTCTTATCAAGTATCGTGTTGAGCTAACTGTTTGTGACAAAGAAAATGTCGCCACTTTTGTAATCTTTGACAAGGACACTGCTAAACTAGCTGGTAGGAAAGCTGCAGAAATTTTGGAAGATGCACAGGATGGTGAGAATGGTGTTATTGACATTCATAATTCAATACCAGGATGTTTGGAAGAAATTGTAGGCCGTACTTACAAATTTGAAGTCAAATTTACACCATTTAATTTTACTACTCCTACCCGTCAGACATTTACTGTTACACAAATCCTGGAAGAAGAAAACAATGAAGTGGATA…	-
comp44422_c0_seq1	81	1.83	7.07	0.15	5.8298	up	0.00750163	NA	NA		GACAGAGATTACAAAGATAACTAGTAGCGGAGAAAGAAAAACAACTAAACAACACCAAAATACAAAAGAAAAACACACTGAAATGCAGAAATACCACAACTAATACAAATCCTGAATAACAGAACAACGCACATTGTCTAGGATCGCCATGAACCAACAGCAGGAGTCTCATTGTTGTGGTTGCTAAGTTGCCGCGAGTTTACAGAGAATTGGCCAGCCCTCATAACCACTCCGCTCCTACAGCTTCGTAACGAACACGCCTTTGATAACCTGCTAAATTAGCACACACAACTACCATATCCTACGACGGCTCAAACAGATGCATTCGGAGTGAACGTCCCGGCCCGGTCGAAACCGGAGGTCCGGAAAAAGGTGAAGTTGTATGCCTCTGCCCCACCG…	-
comp29519_c0_seq1	11.17	0	2.04	0	inf	up	0.00141414	NA	NA		CTCAGTTTCAAGTCTCTCTCTTCTCTCTCTAATCTTTCATAGAAATAGACTCATCGCCGGTGGTAGTCCTCTGGTGTCAGCCCCATGGTCAAGTTCATCTCTGGTGGTCGATGGTTTACTCAACATCGACGTCGACTCTGGCTCTGGTGACTGGTGGTTTCTTCAACATTGATGTCATCGGCTTTTGGCTCAGGTTGTTGGCGTCTTCAAGCTTCTTCTAATCTTTAAAGATGATTTAATTGTCTCGCATGGAAATCGATAGCTTGATCGACTGATTTGATTGAAGACAATTAGTCTGAAGCGGAGATCTGTAGATAGTGGTGTTGGTTCGTTGGTTGGCTTTCCTCAAAGCTCCGGCGACTTAACTTCCACTGGATTAGCTAGCTTATGGTATGCAGA…	-
comp72410_c0_seq1	16.67	0	5.9	0	inf	up	0.00112685	NA	NA		TTTTTTTTGAGAGTTTAAATACTTTTTGATTTATTGTTTTCATACCTTTTCCACACTTAGGTTTGATACTTAAAAGACATACTGAAATATAAAACAACAACACTTTATTTAAAGTACGGAGCACTAGTAGAGACTCTCCCTCGAGCAGAGTCTTCACTTCTTTTCCATATTTCTTAGCCACTTTGAACAGATCCAGCCTTCCTTGCAAAGCTTGGGTCGTCTATGATCGAAGCCCATCTTTGGCAAACTAGTCGAAAGCTTCTAAGATCATCCACAGTCGACTTCTGGAAAATCTTTACCAACATGGACGTAGAAATATCTTTCATCTTATT	-
comp75159_c0_seq1	10.33	0.5	5.72	0.28	inf	up	0.00262731	NA	NA		CGATACTGATACTGATCTGATCTGTGCGATTGGAACATTCTAGAACCGTCACTCTGTTTCCTCTTAGATTTTAGAAATGCTTCGTTCTTGTTCTAGCAGAGAGTGCTTATTAAACTGAGTATGTCATGTCGCACAACTGATTAGTAACAAACTAACTAGTCATTGTTTCATACTGTTGAAAGTTTTAGCCACATGAATTTAAAATTATTTATGCGAATCTACA	-
comp29525_c0_seq1	8.67	0	3.04	0	inf	up	0.0169722	NA	NA		CCCTTCGACCTGAACCCACCCTAAACATCTAACCCCAAACCGATTTCGACCAAAATCCTAAATCTTAAATTCATCCGAACTCATCATTCTATCCAAATCAAACACTTAGAGACACTCTCACACTGATAATCGATCCATCATTCAAGCTGAATCATAAACCCCTAATTGATTTCGACAGAAACCCTAACTCTCAAATCAATCACAAACTCAAAAACTACACGGAACTAGAGAAGAGAGTGAAGAACCAACCTAGTGGTCGGAGAGATGTGAGAATCATACGAAAAAGACGAGTTGCTAGGGTTGAGAATTCGTCGAAGCAGCGGCTCGAGTTGGGGAAGAAAAG	-
comp29525_c0_seq2	37.67	0	12.88	0	inf	up	9.79422e-13	NA	NA		CCAGCATATATATTGTTCATTCTTTATCAATCAACGAAAAAGATCCAACATTCTAAATCTTTAAATCTATAATGTCCAACAATTATAATGTCCAACAAATCACAAAGAGTGACAAAACAAAACAATAGAAACTAAAGGTCACCATTACGCTTGAACTCCACCAACCTGCAACCTCTAAATCTAATGATGAGATTCGATTCTCTACACAATGGAAAGGAAAGTCGATCTTTTCTTTTTATCAGCATGATTTACTCCTAGTGGTCGGAGAGATGTGAGAATCATACGAAAAAGACGAGTTGCTAGGGTTGAGAATTCGTCGAAGCAGCGGCTCGAGTTGGGGAAGAAAAG	-
comp70325_c0_seq1	19.17	0	2.53	0	inf	up	1.25402e-06	NA	NA		TTGTAGTAATCTAATTTTTTTACTTTTTGTCATCTTTAAAATATTAAGAAACAAATATATTACAAAGGAGGCCAAAAACGAGAAAGTCGAGAAAAAAAACTAAAGGCCCAACAGGAGTCCACAACAAAAATGCCCAAAAGAAATTGATTGTCCACTTGCACACCACGCGTTACTGATTAGCGTGAGTAGAACAACACGTGTCAAGCACTCTGCGAAGGAGATGCACGCGTCACACAAAAGGACCACCGACTTCACATCAAGGAAAAAGTCGTCGGAGCGACATTCCGACGACCACCGAAACACACCATAGACAGGCCATCAGGAAGGAGGAACCTTGGAGACATCTGCATACCATAAGCTAGCTAATCCAGTGGAAGTTAAGTCGCCGGAGCTTTGAGG…	-
comp43118_c0_seq5	7.67	0	1.04	0	inf	up	0.0373027	NA	NA		AATAAAGTAGTTTGAAAACATAGCTAAATAGTTAAAAAGCTACTAATCTATCTTTTGATGTTTTTTTTACATCTTGTGGACTGCATATATTGAAAAAAGACAACAGCGATGCGGAAGCATAAAAGGTAATAATGTCGATATTGCATATACCACCTTGGCGATGCGGGTCTTCTTGGTCAACTTGGTAGATGTTGGGCCAGAGTTTTTTTTTGTTAATGAGACCATTTGAAGTTGCTGCATGTTCCTAGCAAGAGATTATCTTGCTCCTTTCTACTAAGCTAGGATCTTATACAGGGATGAATATACATTAGGCATACTACTTAGAGCTTCAGGGATTTGTCCTCAGTTCCACCAACTCAATCTCGTGACTGTTATTTGGAATGTTTTCTTCTACTGTAG…	-
comp54066_c0_seq5	17.18	0.02	5.01	0	inf	up	9.90967e-06	NA	NA		TCTCGACCAAAAAAAAATATGGTGAAGTAATCTCCAGCGACAAGTCACCTCCGGAGACGAGCTCTTGAAGTCCGACGAGAAACGAAGTAGTGATTATCCATGTCGATGAAACAGGCTATGTATCGAACTTGGCTTACGGAAGAAGAATAGTTCGTGACCTTGCTTTTTGAATGAGACAGATCCACCGAATGAAACACTTGCCTTTCCATTGTCTCCACAGACTGGGACTCAAAAAATTTCTCCTAATAAAGACAGAGCCATCGAATGCGACACTTGCCTCTCCATTTTCTCCACAGACTGAGACTCAAGTTTTTCTTCCTAATATGACACAACACAATGAAACAGAGTCACCGAATGAGGCCCCATCCAATCCTAAACCAGCAGAAGAATAACTTGACA…	-
comp54066_c0_seq8	9.51	0.02	3.19	0.01	inf	up	0.00715136	NA	NA		AAAAAATCAGGAAGACGATCATGATTATGTACAAAAGCTTAAAAACTACTTCAAAACTCCAAATGCAAAACAAGATTTGAGCATATATGTGTTGTGTCACATTAGGAGAAATTTTTTGAGTCCCAGTCTGTGGAGACAATGGAAAGGCAAGTGTTTCATTCGGTGGATCTGTCTCATTCAAAAAGCAAGGTCACGAACTATTCTTCTTCCGTAAGCCAAGTTCGATACATAGCCTGTTTCATCGACATGGATAATCACTACTTCGTTTCTCGTCGGACTTCAAGAGCTCGTCTCCGGAGGTGACTTGTCGCTGGAGATTACTTCACCATATTTTTTTGTTGAGATAATATCACAGTTG	-
comp81443_c0_seq1	9.67	0.17	2.16	0.05	inf	up	0.00722555	NA	NA		CCCCTCATTGACATGATCCCCTTGTTAACATCAGATAACTGTAAAACATAAGATTGATTTAACTGCCTAAATCTCCACTTATGTTTCACCTGGAACCGTCCAACACTTCTAATCATTTTCTCGTGCCATCGCCTCAACTTTTCAATCCGGACAGAATAATATTGGAACAGAGACGTCCAATAGTTCACCAACTTCCCATCTACTATCTTATACCACCAGTCTCCATTATACAAATCTTCTTCTAATGCAATGGGTAGTAGAAGAGTTGGTATAACTCTGGTTTGAGACAGCTGATGCTCTGAACCACAGAAAACTCCTCCAACCTCCAACTCCGATACTGGTTTTAAGTTCATCAATCTTCGAAACCCGAATTTCTGAAAATGCCTGGTTTTAAACTTA…	-
comp15001_c0_seq1	0	19	0	4.76	-inf	down	0.0269857	NA	NA		TCTCCTACTAATCATATTATAGAACTAATATTCTACATAAAACATACAATTCTTAAACATAAACTAGGAAACTTACCGATAAAATTTTCTTCTCCCATGCTTTATTGGACCAATTTGATAACTTACAAATTACAGAAAAAAGGAGTTAACATTACAGATCTGGTTTGAGGTCTCTTCCATCTGAGAGAGAGAGAAAAAAAATTCGGATCTTGTTTGAGATCTCCTCCTGCGGCAGTGATTTCGCCGACCTTCTCTTCTTTGGGTTCGTTAGCTCTGGTCTTGATTTGACGGGATTGCTTCATCGGTGGTTTCAGAGGCTACCCCTTCTACTCCGCCGAGGTGCTGAGGTGTGGCTATGGTGTGGAGGTGCGTGTTCGATGCTTCATGGCTGGTCAGTTA…	-
comp30595_c0_seq1	0	49.5	0	4.97	-inf	down	1.99466e-05	NA	NA		AATTTCCAAGTAATGGCTTTACAATCTTTGTCCGTTGCTCTTTCGTTGCTGATTTTCTAAAATCTTTGTCCGTTGCTCTGGGATGTGTGTGCTGGGGTTTATATCAATTTGTGCTACACAAACCCATCTTAACTGATTCATGTTCCTTATTAGGAGTTTTTGTTTGTTCCTTATTTATGTATGAGTCTTTGAGTAGCTCTCTTACGTAGTTTTTGTTTGTTCCTTATTAGGAGTTATTGCTTGTTCTTATTTTGTCTGTATGACTTTCGCTGAGCAGATCAGATAGAGGTCTTGCTTTTGCTTTGACTATTGTCATATCTTTGTACATTGTTGCTAAAATTTTCATGCTAATTGTTTTCCTTTTTCTTGCAGATTAAAATGGGTGAGTCGACAAAGATT…	-
comp30595_c0_seq3	0	51.5	0	5.51	-inf	down	0.000104887	NA	NA		AATTTCCAAGTAATGGCTTTACAATCTTTGTCCGTTGCTCTTTCGTTGCTGATTTTCTAAAATCTTTGTCCGTTGCTCTGGGATGTGTGTGCTGGGGTTTATATCAATTTGTGCTACACAAACCCATCTTAACTGATTCATGTTCCTTATTAGGAGTTTTTGTTTGTTCCTTATTTATGTATGAGTCTTTGAGTAGCTCTCTTACGTAGTTTTTGTTTGTTCCTTATTAGGAGTTATTGCTTGTTCTTATTTTGTCTGTATGACTTTCGCTGAGCAGATCAGATAGAGATTAAAATGGGTGAGTCGACAAAGATTGTGGAACTCTATACACGTCGGATTCATGATGCTAACGAGATGAGAAGACGTAATCAAACGACCTCCGAAGTTGGAGTTGAAGGT…	-
comp14513_c0_seq1	0	12.33	0	2.97	-inf	down	0.00226011	NA	NA		GTAGGCTGCATCTCCAAACAGATTAGTTTGGACTTGGAAAAACTCACAGAAAAGCTTTCGTGTTCGGTGACCGGCGGTGATTCCATCGTCGGTCACCACCGACCTTTTACTTTTTGTTGTAATATATTCGATCCATGGATCGATCTTATCTTCCGCTAAGTCGGATCTCTTCCTTCGCTAGGCGAACTTTTGTTGTGTTTCTAATAAATTCCGGTCACACCTTGGTCGGATTCTATGAAGCTTCTCCACTTTCACAATCAAATTGAGAAAGCCCGTTTGCTTTGTGTTAGGTTTTCTCTTTCTTTGAGGATATTTACTTAATCCTTTTTAGCAAGAGTCATTCTTTACTTCATGTTTCTGAAGCTGATGGATTGGTTTCTAATAAAGTTTCTTTGTGGA…	-
comp43196_c0_seq1	0	172.33	0	14.92	-inf	down	1.67313e-05	NA	NA		GTTAAACTCAAACAAATGTATCACATTGACCAATGCAAATGTTACTATACAGTACACATAAATGATACATGCAAAACATCATTTTTTTTCTCTCTCTACCCAAGACTCTCTCTTCCATCTCTACATCTTCTCAGCCCCGCTTAGCTCCGGCACCGGCAGTGCGTCCGGTGTACGTTAGCTCCTCCCGCCGGAGGCATCTCTCCCCTTCCTCTCTTTTTCCCTTTGCTTCCTCACCCACCTCTCCTTGCCGTCGATATGTCTGATTTTGTGGAAGGTTTCTCGTCGTCGGAACCCTAGATCTTCCCGGGAAGTGATAGATCCGGTGGTCGTGATGCTTTCTGGAGACTCAACGAGGCGGTTCAAGACGGTGGTGTGAACGAAGTCGGTTTTTCGGGTGTG…	-
comp55211_c0_seq5	0	11.67	0	3.2	-inf	down	0.0030014	NA	NA		ATTTTATAATGTATCCCTATCTGCCCGCTCTCTCTCTCTTCTTCTAGAGAGAGAGAATTCTCTCTTCATCCCTTCTTAACACTTTCATATCTTTCTATAATCTGAGTAATCTCAAAGCTATAATCTGAAGGTGTTAGATGCTCCAGTCTACGACGGCGGTTAATGGCGAAAGGAAATTCCGGTGAAACTTGATAAATCCGGCGACGGGGACTGTACAGAAGCGGTGCCGTTGTGTCAGAATATCCATCCTCGTAAAGCAACGTGTGAGACGCGTGTCACGAAATTCGGAAGAGAAGGAACGCGTGGAAGATCAACCAATAACTTTCTAGGTTGATTAGTGGTCTAATTTTAAGTTGTAATCGGGTTTGAGTTTGGATTTATTTTAAGTTTCTCAATGTA…	-
