# Supplementary material for: TGMS in Rapeseed (Brassica napus) Resulted in Aberrant Transcriptional Regulation, Asynchronous Microsporocyte Meiosis, Defective Tapetum, and Fused Sexine
Source: Front Plant Sci. 2017 Jul 20;8:1268. doi: 10.3389/fpls.2017.01268 (PMC5517502; doi:10.3389/fpls.2017.01268)
Supplement: Dataset S2 — Result of GO term enrichment corresponding to differentially expressed transcripts of sample SP2S vs. SP2F. S gene is a significant gene by Fisher's exact test; TS gene is total significant genes; B gene is a gene in the pathway; TB gene is the total genes tested. [file DataSheet2.XLS]

## Sheet: Sheet1
Accession	log2fold_change	GO
comp73860_c0_seq1	-inf	GO:0016021(integral to membrane);GO:0005524(ATP binding);GO:0004842(ubiquitin-protein ligase activity);GO:0006511(ubiquitin-dependent protein catabolic process)
comp32900_c0_seq1	-9.23945	GO:0005634(nucleus);GO:0043565(sequence-specific DNA binding);GO:0003700(sequence-specific DNA binding transcription factor activity)
comp65217_c1_seq7	-6.36663	GO:0016021(integral to membrane);GO:0005886(plasma membrane);GO:0009506(plasmodesma);GO:0005524(ATP binding);GO:0004674(protein serine/threonine kinase activity);GO:0004872(receptor activity)
comp17045_c0_seq1	-6.17241	GO:0005829(cytosol);GO:0005759(mitochondrial matrix);GO:0050660(flavin adenine dinucleotide binding);GO:0004791(thioredoxin-disulfide reductase activity);GO:0016049(cell growth);GO:0045454(cell redox homeostasis);GO:0022900(electron transport chain);GO:0009846(pollen germination);GO:0019430(removal of superoxide radicals);GO:0046686(response to cadmium ion);GO:0048316(seed development);GO:0042964…
comp49044_c0_seq1	-5.60363	GO:0005634(nucleus);GO:0004527(exonuclease activity);GO:0003676(nucleic acid binding)
comp51705_c0_seq3	-5.46239	GO:0048046(apoplast);GO:0030145(manganese ion binding);GO:0045735(nutrient reservoir activity)
comp40009_c0_seq2	-5.11386	GO:0016020(membrane);GO:0051539("4 iron, 4 sulfur cluster binding");GO:0005524(ATP binding);GO:0016887(ATPase activity);GO:0009055(electron carrier activity);GO:0046872(metal ion binding);GO:0006810(transport)
comp24238_c0_seq1	-5.02816	GO:0016021(integral to membrane);GO:0005886(plasma membrane);GO:0009506(plasmodesma);GO:0005524(ATP binding);GO:0004674(protein serine/threonine kinase activity);GO:0004872(receptor activity)
comp57558_c1_seq6	-4.93984	GO:0016021(integral to membrane);GO:0005524(ATP binding);GO:0004842(ubiquitin-protein ligase activity);GO:0006511(ubiquitin-dependent protein catabolic process)
comp55352_c1_seq3	-4.40966	GO:0005886(plasma membrane);GO:0005509(calcium ion binding);GO:0004435(phosphatidylinositol phospholipase C activity);GO:0004871(signal transducer activity);GO:0009738(abscisic acid mediated signaling pathway);GO:0035556(intracellular signal transduction);GO:0016042(lipid catabolic process);GO:0009409(response to cold);GO:0009651(response to salt stress);GO:0009414(response to water deprivation)
comp39147_c0_seq1	-4.36311	GO:0022625(cytosolic large ribosomal subunit);GO:0005886(plasma membrane);GO:0009506(plasmodesma);GO:0003735(structural constituent of ribosome);GO:0006412(translation)
comp63945_c1_seq7	-3.90133	GO:0016021(integral to membrane);GO:0005886(plasma membrane);GO:0009506(plasmodesma);GO:0005524(ATP binding);GO:0004674(protein serine/threonine kinase activity);GO:0004872(receptor activity)
comp43194_c0_seq2	-3.8252	GO:0016020(membrane);GO:0051539("4 iron, 4 sulfur cluster binding");GO:0005524(ATP binding);GO:0016887(ATPase activity);GO:0009055(electron carrier activity);GO:0046872(metal ion binding);GO:0006810(transport)
comp60516_c2_seq17	-3.72946	GO:0000139(Golgi membrane);GO:0016021(integral to membrane);GO:0016757("transferase activity, transferring glycosyl groups");GO:0007047(cellular cell wall organization);GO:0010417(glucuronoxylan biosynthetic process)
comp58869_c0_seq14	-2.96382	GO:0016021(integral to membrane);GO:0005886(plasma membrane);GO:0015112(nitrate transmembrane transporter activity);GO:0015293(symporter activity);GO:0042128(nitrate assimilation);GO:0006857(oligopeptide transport);GO:0046686(response to cadmium ion);GO:0010167(response to nitrate)
comp22809_c0_seq2	-2.96042	GO:0005634(nucleus);GO:0043234(protein complex);GO:0043565(sequence-specific DNA binding);GO:0003700(sequence-specific DNA binding transcription factor activity);GO:0030154(cell differentiation);GO:0009908(flower development);GO:0009910(negative regulation of flower development);GO:0042752(regulation of circadian rhythm);GO:0010048(vernalization response)
comp55352_c0_seq1	-2.57603	GO:0005886(plasma membrane);GO:0005509(calcium ion binding);GO:0004435(phosphatidylinositol phospholipase C activity);GO:0004871(signal transducer activity);GO:0009738(abscisic acid mediated signaling pathway);GO:0035556(intracellular signal transduction);GO:0016042(lipid catabolic process);GO:0009409(response to cold);GO:0009651(response to salt stress);GO:0009414(response to water deprivation)
comp26458_c0_seq1	-2.56493	GO:0005576(extracellular region)
comp65831_c1_seq1	-2.50321	GO:0005829(cytosol);GO:0005759(mitochondrial matrix);GO:0050660(flavin adenine dinucleotide binding);GO:0004791(thioredoxin-disulfide reductase activity);GO:0016049(cell growth);GO:0045454(cell redox homeostasis);GO:0022900(electron transport chain);GO:0009846(pollen germination);GO:0019430(removal of superoxide radicals);GO:0046686(response to cadmium ion);GO:0048316(seed development);GO:0042964…
comp54155_c2_seq2	-2.48165	GO:0005737(cytoplasm);GO:0005634(nucleus);GO:0046872(metal ion binding);GO:0003723(RNA binding);GO:0008173(RNA methyltransferase activity);GO:0035279(mRNA cleavage involved in gene silencing by miRNA);GO:0035196(production of miRNAs involved in gene silencing by miRNA);GO:0030422(production of siRNA involved in RNA interference);GO:0009909(regulation of flower development);GO:0010093(specificatio…
comp65727_c0_seq14	-2.36115	GO:0005730(nucleolus);GO:0016787(hydrolase activity);GO:0003676(nucleic acid binding);GO:0008270(zinc ion binding);GO:0016568(chromatin modification);GO:0006355("regulation of transcription, DNA-dependent");GO:0006351("transcription, DNA-dependent")
comp65831_c1_seq2	-2.33418	GO:0005829(cytosol);GO:0005759(mitochondrial matrix);GO:0050660(flavin adenine dinucleotide binding);GO:0004791(thioredoxin-disulfide reductase activity);GO:0016049(cell growth);GO:0045454(cell redox homeostasis);GO:0022900(electron transport chain);GO:0009846(pollen germination);GO:0019430(removal of superoxide radicals);GO:0046686(response to cadmium ion);GO:0048316(seed development);GO:0042964…
comp69180_c1_seq3	-2.31742	GO:0019005(SCF ubiquitin ligase complex);GO:0005515(protein binding);GO:0042742(defense response to bacterium);GO:0050832(defense response to fungus);GO:0009861(jasmonic acid and ethylene-dependent systemic resistance);GO:0009867(jasmonic acid mediated signaling pathway);GO:0031348(negative regulation of defense response);GO:0009909(regulation of flower development);GO:0010218(response to far red…
comp49237_c0_seq2	-2.24166	GO:0005618(cell wall);GO:0005634(nucleus);GO:0005886(plasma membrane);GO:0000159(protein phosphatase type 2A complex);GO:0005488(binding);GO:0008601(protein phosphatase type 2A regulator activity);GO:0009738(abscisic acid mediated signaling pathway);GO:0009734(auxin mediated signaling pathway);GO:0009926(auxin polar transport);GO:0009873(ethylene mediated signaling pathway);GO:0009789(positive re…
comp63945_c1_seq5	-2.03817	GO:0016021(integral to membrane);GO:0005886(plasma membrane);GO:0009506(plasmodesma);GO:0005524(ATP binding);GO:0004674(protein serine/threonine kinase activity);GO:0004872(receptor activity)
comp58296_c0_seq2	-1.9687	GO:0005634(nucleus);GO:0000166(nucleotide binding);GO:0003723(RNA binding)
comp57362_c0_seq8	-1.64662	GO:0005634(nucleus);GO:0042803(protein homodimerization activity);GO:0009649(entrainment of circadian clock);GO:0009908(flower development);GO:0048573("photoperiodism, flowering");GO:0042753(positive regulation of circadian rhythm);GO:0009585("red, far-red light phototransduction");GO:0009909(regulation of flower development);GO:0080167(response to karrikin);GO:0010114(response to red light);GO:0…
comp66682_c0_seq7	-1.62254	GO:0030246(carbohydrate binding);GO:0032450(maltose alpha-glucosidase activity);GO:0005975(carbohydrate metabolic process)
comp57483_c0_seq1	-1.49806	GO:0046658(anchored to plasma membrane);GO:0009506(plasmodesma);GO:0005507(copper ion binding);GO:0016491(oxidoreductase activity)
comp61706_c0_seq3	-1.49206	GO:0009507(chloroplast)
comp49466_c0_seq2	-1.29021	GO:0005829(cytosol);GO:0005739(mitochondrion);GO:0003825("alpha,alpha-trehalose-phosphate synthase (UDP-forming) activity");GO:0005992(trehalose biosynthetic process)
comp65977_c0_seq8	-1.19865	GO:0005737(cytoplasm);GO:0008964(phosphoenolpyruvate carboxylase activity);GO:0015977(carbon fixation);GO:0015979(photosynthesis);GO:0006099(tricarboxylic acid cycle)
comp39723_c0_seq1	inf	GO:0016021(integral to membrane);GO:0008270(zinc ion binding)
comp38154_c0_seq1	inf	GO:0005576(extracellular region);GO:0050832(defense response to fungus);GO:0031640(killing of cells of other organism)
comp55196_c0_seq1	4.63951	GO:0016021(integral to membrane);GO:0005886(plasma membrane);GO:0006865(amino acid transport)
comp47956_c0_seq1	4.42855	GO:0033897(ribonuclease T2 activity);GO:0003723(RNA binding)
comp63008_c0_seq4	4.26212	GO:0005737(cytoplasm);GO:0043295(glutathione binding);GO:0016740(transferase activity);GO:0009407(toxin catabolic process)
comp43787_c0_seq1	3.68174	GO:0016021(integral to membrane);GO:0042538(hyperosmotic salinity response);GO:0009737(response to abscisic acid stimulus);GO:0009409(response to cold);GO:0009414(response to water deprivation)
comp52020_c1_seq1	3.13885	GO:0043169(cation binding);GO:0042973(glucan endo-1,3-beta-D-glucosidase activity);GO:0005975(carbohydrate metabolic process);GO:0006952(defense response);GO:0009793(embryo development ending in seed dormancy)
comp66720_c0_seq13	3.0667	GO:0051301(cell division);GO:0016049(cell growth);GO:0042023(DNA endoreduplication);GO:0007067(mitosis);GO:0010091(trichome branching)
comp52222_c0_seq7	2.90076	GO:0008270(zinc ion binding)
comp59212_c2_seq4	2.89814	GO:0005634(nucleus);GO:0003677(DNA binding);GO:0003700(sequence-specific DNA binding transcription factor activity);GO:0006952(defense response);GO:0009873(ethylene mediated signaling pathway);GO:0010200(response to chitin)
comp46536_c0_seq3	2.81757	GO:0008270(zinc ion binding)
comp59887_c3_seq10	2.79982	GO:0008422(beta-glucosidase activity);GO:0043169(cation binding);GO:0005975(carbohydrate metabolic process)
comp56300_c0_seq7	2.7778	GO:0005634(nucleus);GO:0003677(DNA binding);GO:0003700(sequence-specific DNA binding transcription factor activity);GO:0006952(defense response);GO:0009873(ethylene mediated signaling pathway);GO:0010200(response to chitin)
comp44369_c0_seq1	2.71707	GO:0005634(nucleus);GO:0003677(DNA binding);GO:0003700(sequence-specific DNA binding transcription factor activity)
comp56687_c1_seq2	2.67624	GO:0008287(protein serine/threonine phosphatase complex);GO:0046872(metal ion binding);GO:0004722(protein serine/threonine phosphatase activity);GO:0006470(protein dephosphorylation)
comp58831_c0_seq2	2.67538	GO:0005634(nucleus);GO:0043565(sequence-specific DNA binding);GO:0003700(sequence-specific DNA binding transcription factor activity);GO:0050832(defense response to fungus);GO:0009864("induced systemic resistance, jasmonic acid mediated signaling pathway");GO:0045892("negative regulation of transcription, DNA-dependent");GO:0010200(response to chitin);GO:0009862("systemic acquired resistance, sal…
comp37512_c0_seq1	2.6743	GO:0016021(integral to membrane);GO:0005345(purine base transmembrane transporter activity)
comp50768_c0_seq2	2.59238	GO:0016021(integral to membrane);GO:0015089(high affinity copper ion transmembrane transporter activity)
comp59887_c3_seq22	2.55821	GO:0008422(beta-glucosidase activity);GO:0043169(cation binding);GO:0005975(carbohydrate metabolic process)
comp55264_c0_seq1	2.51198	GO:0005515(protein binding);GO:0004867(serine-type endopeptidase inhibitor activity)
comp55050_c0_seq1	2.48051	GO:0052659("inositol 1,3,4,5-tetrakisphosphate 5-phosphatase activity");GO:0052658("inositol-1,4,5-trisphosphate 5-phosphatase activity");GO:0004445(inositol-polyphosphate 5-phosphatase activity);GO:0034485("phosphatidylinositol-3,4,5-trisphosphate 5-phosphatase activity");GO:0043813("phosphatidylinositol-3,5-bisphosphate 5-phosphatase activity");GO:0004439("phosphatidylinositol-4,5-bisphosphate …
comp59212_c0_seq3	2.44439	GO:0005634(nucleus);GO:0003677(DNA binding);GO:0003700(sequence-specific DNA binding transcription factor activity);GO:0006952(defense response);GO:0009873(ethylene mediated signaling pathway);GO:0010200(response to chitin)
comp47848_c0_seq1	2.41709	GO:0016021(integral to membrane);GO:0005886(plasma membrane);GO:0046715(borate transmembrane transporter activity);GO:0015168(glycerol transmembrane transporter activity);GO:0015204(urea transmembrane transporter activity);GO:0080029(cellular response to boron-containing substance levels)
comp64567_c0_seq1	2.41308	GO:0005618(cell wall);GO:0005576(extracellular region);GO:0004650(polygalacturonase activity);GO:0007047(cellular cell wall organization);GO:0009556(microsporogenesis)
comp59887_c3_seq32	2.40261	GO:0008422(beta-glucosidase activity);GO:0043169(cation binding);GO:0005975(carbohydrate metabolic process)
comp49874_c0_seq1	2.27304	GO:0005634(nucleus);GO:0005515(protein binding);GO:0042742(defense response to bacterium);GO:0045892("negative regulation of transcription, DNA-dependent");GO:0010112(regulation of systemic acquired resistance)
comp59761_c1_seq8	2.2543	GO:0005634(nucleus);GO:0003677(DNA binding);GO:0009908(flower development);GO:0010150(leaf senescence);GO:0009825(multidimensional cell growth);GO:0006355("regulation of transcription, DNA-dependent");GO:0006351("transcription, DNA-dependent")
comp48072_c0_seq1	2.1559	GO:0005829(cytosol);GO:0005634(nucleus);GO:0005509(calcium ion binding);GO:0005515(protein binding);GO:0009737(response to abscisic acid stimulus);GO:0009651(response to salt stress);GO:0009414(response to water deprivation)
comp30941_c0_seq2	2.13806	GO:0005576(extracellular region);GO:0050832(defense response to fungus);GO:0031640(killing of cells of other organism)
comp64041_c1_seq13	2.10159	GO:0016021(integral to membrane);GO:0050660(flavin adenine dinucleotide binding);GO:0004506(squalene monooxygenase activity)
comp67440_c0_seq2	2.05363	GO:0005737(cytoplasm);GO:0005488(binding);GO:0004512(inositol-3-phosphate synthase activity);GO:0006021(inositol biosynthetic process);GO:0008654(phospholipid biosynthetic process)
comp64041_c1_seq15	2.02012	GO:0016021(integral to membrane);GO:0050660(flavin adenine dinucleotide binding);GO:0004506(squalene monooxygenase activity)
comp30941_c0_seq1	1.99951	GO:0005576(extracellular region);GO:0050832(defense response to fungus);GO:0031640(killing of cells of other organism)
comp58843_c1_seq4	1.98121	GO:0009507(chloroplast);GO:0005634(nucleus);GO:0005515(protein binding);GO:0043565(sequence-specific DNA binding);GO:0003700(sequence-specific DNA binding transcription factor activity);GO:0009816("defense response to bacterium, incompatible interaction");GO:0010150(leaf senescence);GO:0045893("positive regulation of transcription, DNA-dependent");GO:0031347(regulation of defense response);GO:001…
comp55605_c2_seq1	1.95327	GO:0005634(nucleus);GO:0003677(DNA binding);GO:0006355("regulation of transcription, DNA-dependent");GO:0006950(response to stress);GO:0006351("transcription, DNA-dependent")
comp58066_c0_seq5	1.94875	GO:0005576(extracellular region);GO:0016020(membrane);GO:0009505(plant-type cell wall);GO:0009506(plasmodesma);GO:0090353(polygalacturonase inhibitor activity)
comp54803_c1_seq1	1.86518	GO:0005576(extracellular region);GO:0016788("hydrolase activity, acting on ester bonds");GO:0016042(lipid catabolic process)
comp43348_c0_seq1	1.85159	GO:0005634(nucleus);GO:0005515(protein binding)
comp58831_c1_seq3	1.84771	GO:0005634(nucleus);GO:0043565(sequence-specific DNA binding);GO:0003700(sequence-specific DNA binding transcription factor activity);GO:0050832(defense response to fungus);GO:0009864("induced systemic resistance, jasmonic acid mediated signaling pathway");GO:0045892("negative regulation of transcription, DNA-dependent");GO:0010200(response to chitin);GO:0009862("systemic acquired resistance, sal…
comp48237_c0_seq1	1.8379	GO:0031969(chloroplast membrane);GO:0016021(integral to membrane)
comp52045_c0_seq4	1.8039	GO:0005509(calcium ion binding);GO:0005515(protein binding);GO:0010091(trichome branching)
comp52045_c0_seq6	1.77977	GO:0005509(calcium ion binding);GO:0005515(protein binding);GO:0010091(trichome branching)
comp67787_c0_seq12	1.77759	GO:0005634(nucleus);GO:0005515(protein binding);GO:0043565(sequence-specific DNA binding);GO:0003700(sequence-specific DNA binding transcription factor activity);GO:0042742(defense response to bacterium);GO:0050832(defense response to fungus);GO:0050691(regulation of defense response to virus by host);GO:0010200(response to chitin);GO:0009751(response to salicylic acid stimulus);GO:0009611(respon…
comp67440_c1_seq4	1.76419	GO:0005737(cytoplasm);GO:0005488(binding);GO:0004512(inositol-3-phosphate synthase activity);GO:0006021(inositol biosynthetic process);GO:0008654(phospholipid biosynthetic process)
comp64041_c1_seq11	1.74166	GO:0016021(integral to membrane);GO:0050660(flavin adenine dinucleotide binding);GO:0004506(squalene monooxygenase activity)
comp59438_c1_seq3	1.7123	GO:0016021(integral to membrane);GO:0009055(electron carrier activity);GO:0020037(heme binding);GO:0004497(monooxygenase activity);GO:0016705("oxidoreductase activity, acting on paired donors, with incorporation or reduction of molecular oxygen")
comp65651_c0_seq5	1.70728	GO:0016758("transferase activity, transferring hexosyl groups")
comp48063_c1_seq2	1.6823	GO:0033897(ribonuclease T2 activity);GO:0003723(RNA binding)
comp56711_c2_seq2	1.67651	GO:0005737(cytoplasm);GO:0016740(transferase activity);GO:0009407(toxin catabolic process)
comp64814_c1_seq4	1.67517	GO:0009570(chloroplast stroma);GO:0005524(ATP binding);GO:0004781(sulfate adenylyltransferase (ATP) activity);GO:0009970(cellular response to sulfate starvation);GO:0070206(protein trimerization);GO:0000103(sulfate assimilation)
comp52644_c0_seq1	1.64081	GO:0048046(apoplast);GO:0005618(cell wall);GO:0005773(vacuole);GO:0043169(cation binding);GO:0008810(cellulase activity);GO:0042973("glucan endo-1,3-beta-D-glucosidase activity");GO:0005515(protein binding);GO:0005975(carbohydrate metabolic process);GO:0009409(response to cold);GO:0009627(systemic acquired resistance)
comp55314_c1_seq3	1.63112	GO:0009535(chloroplast thylakoid membrane);GO:0016021(integral to membrane);GO:0009522(photosystem I);GO:0009523(photosystem II);GO:0016168(chlorophyll binding);GO:0046872(metal ion binding);GO:0009765("photosynthesis, light harvesting");GO:0018298(protein-chromophore linkage)
comp57103_c0_seq7	1.62054	GO:0008168(methyltransferase activity)
comp51981_c0_seq1	1.61034	GO:0005576(extracellular region);GO:0006952(defense response);GO:0009867(jasmonic acid mediated signaling pathway)
comp69514_c1_seq6	1.60093	GO:0005618(cell wall);GO:0005829(cytosol);GO:0005739(mitochondrion);GO:0005886(plasma membrane);GO:0005774(vacuolar membrane);GO:0005524(ATP binding);GO:0031625(ubiquitin protein ligase binding);GO:0016567(protein ubiquitination);GO:0009617(response to bacterium);GO:0046686(response to cadmium ion);GO:0009408(response to heat);GO:0009644(response to high light intensity);GO:0042542(response to hy…
comp67787_c0_seq3	1.5877	GO:0005634(nucleus);GO:0005515(protein binding);GO:0043565(sequence-specific DNA binding);GO:0003700(sequence-specific DNA binding transcription factor activity);GO:0042742(defense response to bacterium);GO:0050832(defense response to fungus);GO:0050691(regulation of defense response to virus by host);GO:0010200(response to chitin);GO:0009751(response to salicylic acid stimulus);GO:0009611(respon…
comp57268_c0_seq2	1.58716	GO:0005789(endoplasmic reticulum membrane);GO:0016021(integral to membrane);GO:0004144(diacylglycerol O-acyltransferase activity);GO:0047196(long-chain-alcohol O-fatty-acyltransferase activity);GO:0010025(wax biosynthetic process)
comp57103_c0_seq5	1.5774	GO:0008168(methyltransferase activity)
comp52561_c0_seq1	1.57258	GO:0005634(nucleus);GO:0046983(protein dimerization activity);GO:0009734(auxin mediated signaling pathway);GO:0006355("regulation of transcription, DNA-dependent");GO:0006351("transcription, DNA-dependent")
comp57060_c1_seq4	1.5655	GO:0031418(L-ascorbic acid binding);GO:0046872(metal ion binding);GO:0045486(naringenin 3-dioxygenase activity);GO:0016702("oxidoreductase activity, acting on single donors with incorporation of molecular oxygen, incorporation of two atoms of oxygen");GO:0009813(flavonoid biosynthetic process)
comp61304_c0_seq2	1.54643	GO:0005576(extracellular region);GO:0005529(sugar binding);GO:0006833(water transport)
comp69514_c1_seq9	1.49161	GO:0005618(cell wall);GO:0005829(cytosol);GO:0005739(mitochondrion);GO:0005886(plasma membrane);GO:0005774(vacuolar membrane);GO:0005524(ATP binding);GO:0031625(ubiquitin protein ligase binding);GO:0016567(protein ubiquitination);GO:0009617(response to bacterium);GO:0046686(response to cadmium ion);GO:0009408(response to heat);GO:0009644(response to high light intensity);GO:0042542(response to hy…
comp49061_c0_seq1	1.49009	GO:0032580(Golgi cisterna membrane);GO:0016021(integral to membrane);GO:0050662(coenzyme binding);GO:0050378(UDP-glucuronate 4-epimerase activity);GO:0005975(carbohydrate metabolic process);GO:0044237(cellular metabolic process)
comp60425_c0_seq1	1.46519	GO:0022625(cytosolic large ribosomal subunit);GO:0005886(plasma membrane);GO:0009506(plasmodesma);GO:0005774(vacuolar membrane);GO:0003735(structural constituent of ribosome);GO:0006412(translation)
comp31435_c0_seq1	1.46187	GO:0005730(nucleolus);GO:0043565(sequence-specific DNA binding);GO:0003700(sequence-specific DNA binding transcription factor activity);GO:0010200(response to chitin)
comp57235_c0_seq2	1.44836	GO:0043169(cation binding);GO:0052692(raffinose alpha-galactosidase activity);GO:0005975(carbohydrate metabolic process)
comp66234_c0_seq8	1.4074	GO:0016020(membrane);GO:0009055(electron carrier activity);GO:0020037(heme binding);GO:0004497(monooxygenase activity);GO:0016705("oxidoreductase activity, acting on paired donors, with incorporation or reduction of molecular oxygen")
comp55110_c0_seq22	1.39606	GO:0016746(transferase activity, transferring acyl groups)
comp61910_c1_seq3	1.39239	GO:0005829(cytosol);GO:0005886(plasma membrane);GO:0009506(plasmodesma);GO:0043295(glutathione binding);GO:0004364(glutathione transferase activity);GO:0006979(response to oxidative stress);GO:0009407(toxin catabolic process)
comp62423_c0_seq6	1.39117	GO:0005488(binding);GO:0016491(oxidoreductase activity)
comp67044_c1_seq2	1.38586	GO:0048046(apoplast);GO:0009507(chloroplast);GO:0022626(cytosolic ribosome);GO:0005739(mitochondrion);GO:0005634(nucleus);GO:0005886(plasma membrane);GO:0010319(stromule);GO:0004372(glycine hydroxymethyltransferase activity);GO:0008266(poly(U) RNA binding);GO:0005515(protein binding);GO:0030170(pyridoxal phosphate binding);GO:0006544(glycine metabolic process);GO:0006563(L-serine metabolic proces…
comp63254_c1_seq10	1.36687	GO:0005524(ATP binding);GO:0004674(protein serine/threonine kinase activity);GO:0051365(cellular response to potassium ion starvation);GO:0043266(regulation of potassium ion transport);GO:0009409(response to cold);GO:0010555(response to mannitol stimulus);GO:0009651(response to salt stress);GO:0009611(response to wounding);GO:0007165(signal transduction)
comp53540_c0_seq1	1.36486	GO:0046658(anchored to plasma membrane);GO:0009506(plasmodesma);GO:0005507(copper ion binding);GO:0009055(electron carrier activity);GO:0022900(electron transport chain);GO:0006810(transport)
comp55432_c1_seq1	1.35706	GO:0048046(apoplast);GO:0009505(plant-type cell wall);GO:0005774(vacuolar membrane);GO:0020037(heme binding);GO:0004601(peroxidase activity);GO:0042742(defense response to bacterium);GO:0050832(defense response to fungus);GO:0042744(hydrogen peroxide catabolic process);GO:0009416(response to light stimulus);GO:0009826(unidimensional cell growth)
comp20207_c0_seq2	1.34783	GO:0009941(chloroplast envelope);GO:0009570(chloroplast stroma);GO:0016020(membrane);GO:0000312(plastid small ribosomal subunit);GO:0019843(rRNA binding);GO:0003735(structural constituent of ribosome);GO:0006412(translation)
comp61645_c0_seq4	1.33928	GO:0016021(integral to membrane);GO:0005886(plasma membrane);GO:0005524(ATP binding);GO:0004674(protein serine/threonine kinase activity);GO:0004872(receptor activity)
comp69166_c0_seq13	1.31553	GO:0005634(nucleus);GO:0005515(protein binding);GO:0043565(sequence-specific DNA binding);GO:0003700(sequence-specific DNA binding transcription factor activity);GO:0042742(defense response to bacterium);GO:0050832(defense response to fungus);GO:0050691(regulation of defense response to virus by host);GO:0010200(response to chitin);GO:0009751(response to salicylic acid stimulus);GO:0009611(respon…
comp62152_c0_seq3	1.30222	GO:0016021(integral to membrane);GO:0009055(electron carrier activity);GO:0020037(heme binding);GO:0004497(monooxygenase activity);GO:0016705("oxidoreductase activity, acting on paired donors, with incorporation or reduction of molecular oxygen")
comp61587_c0_seq1	1.24362	GO:0009507(chloroplast);GO:0004852(uroporphyrinogen-III synthase activity);GO:0015995(chlorophyll biosynthetic process);GO:0006780(uroporphyrinogen III biosynthetic process)
comp55314_c0_seq4	1.22736	GO:0009535(chloroplast thylakoid membrane);GO:0016021(integral to membrane);GO:0009522(photosystem I);GO:0009523(photosystem II);GO:0016168(chlorophyll binding);GO:0046872(metal ion binding);GO:0009765("photosynthesis, light harvesting");GO:0018298(protein-chromophore linkage)
comp58967_c1_seq6	1.19269	GO:0005737(cytoplasm);GO:0005634(nucleus);GO:0005886(plasma membrane);GO:0009506(plasmodesma);GO:0047763(caffeate O-methyltransferase activity);GO:0033799(myricetin 3'-O-methyltransferase activity);GO:0046983(protein dimerization activity);GO:0030755(quercetin 3-O-methyltransferase activity);GO:0051555(flavonol biosynthetic process);GO:0009809(lignin biosynthetic process)
comp56857_c0_seq1	1.14908	GO:0009507(chloroplast);GO:0005198(structural molecule activity)
comp65727_c0_seq9	-2.29936	GO:0005730(nucleolus);GO:0016787(hydrolase activity);GO:0003676(nucleic acid binding);GO:0008270(zinc ion binding);GO:0016568(chromatin modification);GO:0006355("regulation of transcription, DNA-dependent");GO:0006351("transcription, DNA-dependent")
comp50551_c0_seq2	1.24051	GO:0003743(translation initiation factor activity);GO:0006417(regulation of translation)
comp67787_c0_seq20	1.29824	GO:0005634(nucleus);GO:0005515(protein binding);GO:0043565(sequence-specific DNA binding);GO:0003700(sequence-specific DNA binding transcription factor activity);GO:0042742(defense response to bacterium);GO:0050832(defense response to fungus);GO:0050691(regulation of defense response to virus by host);GO:0010200(response to chitin);GO:0009751(response to salicylic acid stimulus);GO:0009611(respon…
comp67787_c0_seq20	1.29824	GO:0005634(nucleus);GO:0005515(protein binding);GO:0043565(sequence-specific DNA binding);GO:0003700(sequence-specific DNA binding transcription factor activity);GO:0042742(defense response to bacterium);GO:0050832(defense response to fungus);GO:0050691(regulation of defense response to virus by host);GO:0010200(response to chitin);GO:0009751(response to salicylic acid stimulus);GO:0009611(respon…
comp67787_c0_seq19	1.31017	GO:0005634(nucleus);GO:0005515(protein binding);GO:0043565(sequence-specific DNA binding);GO:0003700(sequence-specific DNA binding transcription factor activity);GO:0042742(defense response to bacterium);GO:0050832(defense response to fungus);GO:0050691(regulation of defense response to virus by host);GO:0010200(response to chitin);GO:0009751(response to salicylic acid stimulus);GO:0009611(respon…
comp66038_c1_seq14	2.191	GO:0005887(integral to plasma membrane);GO:0008195(phosphatidate phosphatase activity);GO:0009626(plant-type hypersensitive response)
comp15900_c0_seq1	2.41504	GO:0005634(nucleus);GO:0005515(protein binding)
comp41810_c0_seq1	5.42442	GO:0005739(mitochondrion)
comp100714_c0_seq1	inf	GO:0005576(extracellular region);GO:0050832(defense response to fungus);GO:0031640(killing of cells of other organism)
